# Supplementary material for: Characterization of a new small-molecule inhibitor of HDAC6 in glioblastoma
Source: Cell Death Dis. 2020 Jun 2;11(6):417. doi: 10.1038/s41419-020-2586-x (PMC7265429; doi:10.1038/s41419-020-2586-x)
Supplement: Supplementary file 11 — Table 1 [file 41419_2020_2586_MOESM11_ESM.xlsx]

## Sheet: DMSO-JOC1_UP
transcript	geneSymbol	logFC	Confidence Interval. Left.	Confidence Interval. Right.	P.Value	adj.P.Val
TC0800008124.hg.1	CA3	3.40538	3.09231	3.71846	8.24946e-11	1.34151e-06
TC1400007443.hg.1	HSPA2	3.16777	2.87165	3.46389	9.86801e-11	1.34151e-06
TC1200010413.hg.1	ABCD2	2.84747	2.56402	3.13092	1.93901e-10	1.55961e-06
TC0400009110.hg.1	GRIA2	3.42617	3.07846	3.77389	2.38565e-10	1.55961e-06
TC0400008725.hg.1	PCDH10	3.53677	3.17161	3.90193	2.86809e-10	1.55961e-06
TC0700010965.hg.1	IGFBP3	3.96804	3.5436	4.39248	4.18877e-10	1.89814e-06
TC1500007067.hg.1	CKMT1A	3.98095	3.54723	4.41467	5.099e-10	1.98052e-06
TC1300006883.hg.1	SERTM1	3.16524	2.81171	3.51877	6.65e-10	2.26009e-06
TC0700006783.hg.1	TSPAN13	2.55355	2.26475	2.84235	7.59912e-10	2.29569e-06
TC2200007318.hg.1	H1F0	2.56533	2.25464	2.87602	1.57535e-09	3.32389e-06
TC1900008416.hg.1	INAFM1	2.61573	2.2965	2.93496	1.70869e-09	3.32389e-06
TC1200009800.hg.1	SLC2A3	2.36869	2.07947	2.65791	1.71779e-09	3.32389e-06
TC0X00008599.hg.1	SPANXB1	4.10752	3.6059	4.60913	1.7205e-09	3.32389e-06
TC1700006763.hg.1	ATP1B2	3.45769	3.02327	3.89211	2.32589e-09	3.51326e-06
TC0700006735.hg.1	SCIN	2.10155	1.83385	2.36924	2.69087e-09	3.85063e-06
TC0200015193.hg.1	CALCRL	3.12426	2.72306	3.52546	2.93178e-09	3.9238e-06
TC0X00011403.hg.1	SPANXD	3.20321	2.79058	3.61584	3.03063e-09	3.9238e-06
TC0X00011279.hg.1	TSPAN7	3.51801	3.0543	3.98171	3.86352e-09	4.77478e-06
TC1900008931.hg.1	RFPL4A	4.28653	3.71171	4.86135	4.63474e-09	5.25059e-06
TC1000008798.hg.1	SFR1	2.1369	1.84379	2.43001	5.8826e-09	6.23211e-06
TC0400012640.hg.1	CCDC110	3.38939	2.92285	3.85592	6.10408e-09	6.23211e-06
TC0X00010851.hg.1	GPC3	3.4847	3.00355	3.96585	6.30662e-09	6.23211e-06
TC0200007047.hg.1	DPYSL5	2.75402	2.37088	3.13717	6.82973e-09	6.23211e-06
TC0300009412.hg.1	SERPINI1	3.80475	3.27471	4.33479	6.92736e-09	6.23211e-06
TC0X00010326.hg.1	PCDH19	2.7093	2.33136	3.08723	7.02527e-09	6.23211e-06
TC0100009181.hg.1	PLPPR4	3.09275	2.65769	3.52782	7.67401e-09	6.52027e-06
TC0400009376.hg.1	WDR17	3.01212	2.58285	3.44139	8.79875e-09	6.67676e-06
TC0X00010990.hg.1	SPANXC	3.30706	2.83064	3.78348	9.85621e-09	6.67676e-06
TC1900008544.hg.1	RCN3	1.98708	1.70043	2.27372	9.99561e-09	6.67676e-06
TC1200011495.hg.1	LUM	3.88272	3.32036	4.44508	1.04268e-08	6.67676e-06
TC0X00009025.hg.1	ANOS1	2.79879	2.39294	3.20464	1.0558e-08	6.67676e-06
TC0100014191.hg.1	RAB3B	3.28586	2.80856	3.76317	1.07508e-08	6.67676e-06
TC0700008367.hg.1	PEG10	2.22012	1.89477	2.54546	1.17914e-08	6.67676e-06
TC0800008044.hg.1	STMN2	4.2075	3.58877	4.82623	1.2228e-08	6.67676e-06
TC0800011620.hg.1	ENPP2	2.60224	2.21952	2.98496	1.22441e-08	6.67676e-06
TC1900011892.hg.1	RTBDN	2.19825	1.8742	2.5223	1.25429e-08	6.67676e-06
TC0400011279.hg.1	ABCG2	2.5301	2.15705	2.90315	1.25725e-08	6.67676e-06
TC1700011007.hg.1	TTLL6	2.11315	1.80111	2.42518	1.27696e-08	6.67676e-06
TC0100017948.hg.1	CHML	1.75377	1.49228	2.01527	1.4137e-08	7.07331e-06
TC0400008628.hg.1	SPRY1	1.92128	1.63471	2.20786	1.41909e-08	7.07331e-06
TC0300012109.hg.1	IGSF11	2.58936	2.20272	2.976	1.43497e-08	7.07331e-06
TC0700012276.hg.1	DOCK4	2.43493	2.06654	2.80333	1.64659e-08	7.85424e-06
TC0X00008747.hg.1	GABRQ	2.57714	2.1843	2.96999	1.78111e-08	8.20788e-06
TC0800009891.hg.1	STC1	4.82484	4.08449	5.56518	1.90819e-08	8.64696e-06
TC0400012781.hg.1	STIM2	2.90544	2.45783	3.35305	1.98959e-08	8.72125e-06
TC0100017446.hg.1	SUSD4	2.42887	2.05287	2.80487	2.09214e-08	8.88798e-06
TC0900009673.hg.1	MLLT3	1.96076	1.65358	2.26795	2.36999e-08	9.30154e-06
TC0200009889.hg.1	B3GALT1	3.04208	2.56501	3.51914	2.39475e-08	9.30154e-06
TC0X00009576.hg.1	SYN1	2.49562	2.10175	2.88948	2.55853e-08	9.41298e-06
TC1100012134.hg.1	MMP12	2.77054	2.3332	3.20788	2.56399e-08	9.41298e-06
TC0800012396.hg.1	FBXO16	2.42713	2.04297	2.81129	2.63652e-08	9.41298e-06
TC0200014775.hg.1	KCNH7	2.75227	2.31466	3.18989	2.76473e-08	9.41298e-06
TC0800008028.hg.1	PKIA	2.21823	1.86492	2.57153	2.81433e-08	9.41298e-06
TC0100016649.hg.1	NMNAT2	2.24954	1.88976	2.60933	2.93876e-08	9.51213e-06
TC0X00008608.hg.1	SPANXA2	2.14049	1.79662	2.48435	3.07733e-08	9.83197e-06
TC1600011399.hg.1	MT1X	1.79464	1.50585	2.08342	3.1311e-08	9.83197e-06
TC1900006537.hg.1	REEP6	2.30571	1.93452	2.67691	3.14606e-08	9.83197e-06
TC0400012854.hg.1	TMEM144	1.73663	1.45353	2.01974	3.58349e-08	1.08257e-05
TC0400011203.hg.1	HPSE	1.78948	1.49705	2.0819	3.67434e-08	1.08553e-05
TC0300013719.hg.1	CEP19	1.76639	1.47529	2.0575	4.01127e-08	1.14168e-05
TC0X00010382.hg.1	BEX5	1.8234	1.52276	2.12404	4.03109e-08	1.14168e-05
TC1200010642.hg.1	FAIM2	2.03329	1.6977	2.36889	4.07397e-08	1.14193e-05
TC0400009088.hg.1	GUCY1B3	2.16177	1.80156	2.52198	4.49653e-08	1.21046e-05
TC0600011065.hg.1	KIAA0319	1.69141	1.40755	1.97526	4.84106e-08	1.29043e-05
TC1300009394.hg.1	SLITRK6	2.2377	1.86113	2.61428	4.98129e-08	1.31306e-05
TC0700008430.hg.1	SDHAF3	1.93223	1.60545	2.25901	5.24325e-08	1.3259e-05
TC1600007959.hg.1	MT1E	1.63221	1.35323	1.9112	5.85091e-08	1.39093e-05
TC1100010185.hg.1	CYP2R1	1.64595	1.36411	1.92779	5.96062e-08	1.39093e-05
TC0500011935.hg.1	MARCH3	1.83598	1.52136	2.15059	6.00698e-08	1.39093e-05
TC0X00008612.hg.1	MAGEC1	2.69597	2.23376	3.15818	6.03661e-08	1.39093e-05
TC0100013076.hg.1	PADI2	2.38301	1.97347	2.79256	6.18968e-08	1.40658e-05
TC0100007705.hg.1	AZIN2	2.61499	2.16529	3.06469	6.2305e-08	1.40658e-05
TC0900010933.hg.1	CTSV	2.88031	2.38476	3.37586	6.25974e-08	1.40658e-05
TC1900008932.hg.1	RFPL4AL1	3.61286	2.98919	4.23653	6.47954e-08	1.43251e-05
TC0X00008052.hg.1	CXorf57	2.27089	1.87887	2.6629	6.48051e-08	1.43251e-05
TC0500011775.hg.1	SEMA6A	1.74482	1.44169	2.04795	6.92029e-08	1.4933e-05
TC1200010490.hg.1	NELL2	2.35867	1.94809	2.76925	7.06265e-08	1.50773e-05
TC0700008928.hg.1	CPED1	1.8546	1.5316	2.17759	7.09806e-08	1.50773e-05
TC0500010822.hg.1	ACTBL2	4.49753	3.71012	5.28495	7.49378e-08	1.55533e-05
TC0500013155.hg.1	BASP1	1.79101	1.47708	2.10495	7.58433e-08	1.5622e-05
TC0100009969.hg.1	RIIAD1	2.37044	1.95347	2.78741	7.86572e-08	1.60798e-05
TC0700011655.hg.1	PCLO	1.8332	1.51027	2.15613	7.98267e-08	1.61274e-05
TC0600014300.hg.1	GCLC	1.91333	1.57609	2.25056	8.02971e-08	1.61274e-05
TC0200010636.hg.1	MAP2	3.27573	2.69096	3.86049	9.15242e-08	1.76503e-05
TC1300007752.hg.1	CLDN10	1.55263	1.27535	1.8299	9.1894e-08	1.76503e-05
TC0X00009356.hg.1	TMEM47	2.32887	1.91246	2.74528	9.3056e-08	1.76503e-05
TC0300011706.hg.1	VGLL3	1.73873	1.42706	2.05039	9.54716e-08	1.76503e-05
TC0600011386.hg.1	IER3	2.25683	1.85226	2.6614	9.55567e-08	1.76503e-05
TC0200012713.hg.1	BCL11A	1.99005	1.63314	2.34696	9.60116e-08	1.76503e-05
TC1500008470.hg.1	ARRDC4	1.71565	1.4076	2.0237	9.71511e-08	1.76503e-05
TC0300009459.hg.1	GPR160	2.06725	1.69598	2.43852	9.73756e-08	1.76503e-05
TC0500010491.hg.1	UGT3A2	1.74543	1.43171	2.05914	9.81591e-08	1.76745e-05
TC0800007057.hg.1	DOCK5	2.44443	2.00472	2.88414	9.89929e-08	1.77074e-05
TC0100015598.hg.1	TXNIP	2.20683	1.80816	2.60551	1.03441e-07	1.82627e-05
23070274	NA	1.95049	1.59564	2.30535	1.11175e-07	1.91033e-05
TC1000007714.hg.1	PHYHIPL	2.39262	1.95717	2.82807	1.11597e-07	1.91033e-05
TC1700010856.hg.1	C1QL1	1.59703	1.30594	1.88812	1.13307e-07	1.92544e-05
TC0100016018.hg.1	CRABP2	2.26661	1.85311	2.68011	1.14355e-07	1.93117e-05
TC0100010874.hg.1	RGL1	1.66496	1.36002	1.96989	1.19036e-07	1.95078e-05
TC0X00006593.hg.1	CLCN4	1.92451	1.57171	2.27731	1.20168e-07	1.95644e-05
TC1900011710.hg.1	FXYD7	2.2924	1.87163	2.71316	1.21734e-07	1.96125e-05
TC1500007062.hg.1	CKMT1B	3.07207	2.50812	3.63603	1.21907e-07	1.96125e-05
TC0500011579.hg.1	ST8SIA4	2.62484	2.14231	3.10738	1.23685e-07	1.96659e-05
TC0400010618.hg.1	TEC	1.91857	1.56555	2.27158	1.24826e-07	1.9732e-05
TC0500006744.hg.1	ROPN1L	1.97978	1.61314	2.34642	1.33346e-07	2.06325e-05
TC0X00008655.hg.1	CXorf51A	2.83752	2.31195	3.36308	1.33558e-07	2.06325e-05
TC0200013021.hg.1	PAIP2B	1.94571	1.58454	2.30688	1.3657e-07	2.08349e-05
TC0800008126.hg.1	CA2	1.98165	1.6136	2.3497	1.37368e-07	2.08349e-05
TC2000008242.hg.1	RNF24	1.64569	1.33991	1.95147	1.37943e-07	2.08349e-05
TC0400009068.hg.1	LRAT	2.68292	2.18388	3.18196	1.39466e-07	2.08349e-05
TC1000012536.hg.1	MPP7	1.87779	1.52828	2.22731	1.40426e-07	2.08636e-05
TC0800007985.hg.1	GDAP1	1.88073	1.53035	2.23112	1.41748e-07	2.09455e-05
TC0700010621.hg.1	FKBP14	1.54332	1.25536	1.83127	1.43937e-07	2.11541e-05
TC0X00007176.hg.1	SSX1	3.2754	2.66193	3.88887	1.49667e-07	2.16518e-05
TC0400012782.hg.1	STIM2	1.78495	1.45062	2.11927	1.49712e-07	2.16518e-05
TC0500012842.hg.1	DUSP1	2.01202	1.63059	2.39345	1.69317e-07	2.40158e-05
TC0100018528.hg.1	CREG1	1.65534	1.34087	1.96981	1.7296e-07	2.43559e-05
TC0400011130.hg.1	PAQR3	1.78439	1.445	2.12378	1.75094e-07	2.43559e-05
TC0X00011040.hg.1	CXorf51A	2.63898	2.13703	3.14092	1.75132e-07	2.43559e-05
TC1300006879.hg.1	CCNA1	1.79471	1.45182	2.1376	1.83286e-07	2.529e-05
TC0X00011402.hg.1	SPANXA1	1.8568	1.50133	2.21228	1.87117e-07	2.53005e-05
TC1100012130.hg.1	MMP10	2.29212	1.85319	2.73105	1.87614e-07	2.53005e-05
TC0300013336.hg.1	LAMP3	2.43019	1.96211	2.89826	1.99023e-07	2.62892e-05
TC0X00009972.hg.1	SLC7A3	2.68264	2.16514	3.20015	2.02199e-07	2.65584e-05
TC0600013231.hg.1	SGK1	2.22744	1.79645	2.65844	2.08505e-07	2.69955e-05
TC1100013131.hg.1	IGF2	1.9393	1.56365	2.31495	2.10856e-07	2.71705e-05
TC0800010045.hg.1	TEX15	3.09465	2.49402	3.69529	2.15111e-07	2.7588e-05
TC1400007500.hg.1	ARG2	1.79641	1.4456	2.14722	2.28953e-07	2.90888e-05
TC1500010744.hg.1	GCOM1	1.57049	1.26362	1.87736	2.3029e-07	2.91226e-05
TC0400007556.hg.1	SRD5A3	1.61948	1.30287	1.93609	2.31547e-07	2.91459e-05
TC0400008347.hg.1	CYP2U1	1.49176	1.19786	1.78565	2.5034e-07	3.09386e-05
TC0X00006686.hg.1	GRPR	1.93028	1.54859	2.31196	2.59824e-07	3.18215e-05
TC0200006703.hg.1	ATP6V1C2	1.48685	1.19255	1.78116	2.62573e-07	3.18887e-05
TC0700008261.hg.1	RUNDC3B	2.29697	1.84219	2.75176	2.63299e-07	3.18887e-05
TC0400007280.hg.1	WDR19	1.56747	1.25679	1.87815	2.66157e-07	3.20202e-05
TC0X00008055.hg.1	TBC1D8B	1.91333	1.53387	2.29279	2.67779e-07	3.20386e-05
TC0700011809.hg.1	TFPI2	1.61358	1.29108	1.93608	2.89592e-07	3.37928e-05
TC0100015079.hg.1	EXTL2	1.92201	1.53713	2.30688	2.95223e-07	3.43026e-05
TC0600008166.hg.1	SLC25A27	2.8606	2.2868	3.43441	3.00387e-07	3.44608e-05
TC0600014241.hg.1	TBC1D7	1.95595	1.56137	2.35053	3.18173e-07	3.57472e-05
TC0100008631.hg.1	SGIP1	2.42089	1.93112	2.91065	3.27425e-07	3.58734e-05
TC0500011513.hg.1	PCSK1	2.49513	1.99034	2.99991	3.27441e-07	3.58734e-05
TC0400008424.hg.1	C4orf32	1.52703	1.21794	1.83612	3.29187e-07	3.58734e-05
TC0600009459.hg.1	ENPP1	1.68867	1.34642	2.03092	3.33433e-07	3.59868e-05
TC0400010780.hg.1	SPINK2	1.9824	1.5788	2.386	3.49016e-07	3.72133e-05
TC2100007821.hg.1	ADAMTS1	2.06417	1.64206	2.48628	3.6493e-07	3.84577e-05
TC1600009952.hg.1	YPEL3	2.04999	1.63041	2.46957	3.68173e-07	3.86496e-05
TC0900008425.hg.1	ZNF483	1.35612	1.07798	1.63426	3.7591e-07	3.91595e-05
TC0300008853.hg.1	TMEM108	1.50932	1.19764	1.821	4.0268e-07	4.154e-05
TC0400008557.hg.1	USP53	1.31947	1.04657	1.59238	4.09139e-07	4.19776e-05
TC2000006627.hg.1	CHGB	2.09439	1.66016	2.52863	4.19196e-07	4.23188e-05
TC0600012059.hg.1	GSTA4	1.30714	1.03599	1.57829	4.21444e-07	4.23188e-05
TC1200009796.hg.1	SLC2A14	2.03089	1.60906	2.45272	4.26895e-07	4.23188e-05
TC0300014078.hg.1	CCDC39	2.40716	1.90665	2.90766	4.31418e-07	4.23596e-05
TC0200010502.hg.1	FAM117B	1.5045	1.19167	1.81733	4.31558e-07	4.23596e-05
TC0300011834.hg.1	FILIP1L	2.06488	1.6348	2.49496	4.38942e-07	4.24781e-05
TC0300008371.hg.1	GRAMD1C	3.30727	2.61821	3.99632	4.40338e-07	4.24781e-05
TC1200011882.hg.1	TRPV4	1.98293	1.56977	2.39609	4.40576e-07	4.24781e-05
TC0X00011368.hg.1	SSX2	1.95932	1.54832	2.37031	4.71381e-07	4.52876e-05
TC0200015876.hg.1	SERPINE2	2.07522	1.63844	2.51201	4.87637e-07	4.63579e-05
TC1700009676.hg.1	TMEM107	1.54391	1.21806	1.86976	5.01262e-07	4.74872e-05
TC2000008445.hg.1	FLRT3	2.69693	2.12744	3.26642	5.03848e-07	4.75489e-05
TC0200015211.hg.1	SLC40A1	1.26604	0.997105	1.53498	5.34819e-07	4.97446e-05
TC0600013361.hg.1	CITED2	1.50256	1.18326	1.82187	5.36953e-07	4.97446e-05
TC1400009184.hg.1	TXNDC16	1.53131	1.20573	1.8569	5.39728e-07	4.97446e-05
TC1000011411.hg.1	PPP1R3C	2.22136	1.74805	2.69468	5.51491e-07	5.06571e-05
TC1500007640.hg.1	IQCH	1.68901	1.3288	2.04921	5.5639e-07	5.0935e-05
TC0800008801.hg.1	TRIB1	1.30821	1.02805	1.58837	5.8005e-07	5.25699e-05
TC0400012992.hg.1	MFAP3L	1.38491	1.08808	1.68175	5.84981e-07	5.28407e-05
TC0200010219.hg.1	FAM171B	2.25943	1.77431	2.74455	5.95238e-07	5.35891e-05
TC0X00006758.hg.1	CNKSR2	1.46419	1.14906	1.77933	6.09832e-07	5.47219e-05
TC0100014857.hg.1	GBP5	1.91644	1.50274	2.33013	6.28165e-07	5.57893e-05
TC2000008436.hg.1	TASP1	1.31052	1.02754	1.5935	6.29935e-07	5.57893e-05
TC1200006555.hg.1	CCND2	1.48924	1.16716	1.81133	6.40071e-07	5.65029e-05
TC0X00007292.hg.1	SSX8	2.1177	1.65918	2.57621	6.47239e-07	5.68614e-05
TC0100010393.hg.1	RGS4	2.09905	1.6445	2.5536	6.48315e-07	5.68614e-05
TC1600010421.hg.1	MT1G	1.45243	1.13743	1.76743	6.58165e-07	5.7279e-05
TC1200009972.hg.1	GPR19	1.66387	1.30301	2.02473	6.58215e-07	5.7279e-05
TC1700010426.hg.1	SLFN13	2.01103	1.57421	2.44784	6.68289e-07	5.76938e-05
TC1700010420.hg.1	SLFN11	1.77279	1.38771	2.15786	6.68416e-07	5.76938e-05
TC0100008897.hg.1	WDR63	1.82965	1.43071	2.22859	6.94316e-07	5.97398e-05
TC1200008726.hg.1	TCP11L2	1.87161	1.46301	2.28021	7.02917e-07	6.0289e-05
TC0200014819.hg.1	SCN9A	2.43413	1.89878	2.96947	7.56641e-07	6.35351e-05
TC0X00007298.hg.1	SSX2B	1.63156	1.27247	1.99065	7.61942e-07	6.37429e-05
TC0100015803.hg.1	TDRKH	1.584	1.23509	1.93292	7.68367e-07	6.3974e-05
TC1200011574.hg.1	FGD6	1.78759	1.39316	2.18201	7.81344e-07	6.45713e-05
TC0100011463.hg.1	SYT14	1.24114	0.965826	1.51646	8.23923e-07	6.72722e-05
TC1300007592.hg.1	NDFIP2	1.31237	1.02109	1.60366	8.28732e-07	6.73405e-05
TC0X00008097.hg.1	NXT2	1.33472	1.03799	1.63145	8.42206e-07	6.78351e-05
TC0X00006799.hg.1	SAT1	1.74191	1.35461	2.12922	8.43292e-07	6.78351e-05
TC0200015246.hg.1	STAT4	1.77443	1.37844	2.17042	8.7475e-07	6.89793e-05
TC0X00011237.hg.1	RAB39B	1.30681	1.01459	1.59903	8.92307e-07	6.95349e-05
TC0500007044.hg.1	CDH6	1.3499	1.04688	1.65293	9.27199e-07	7.18615e-05
TC0500013336.hg.1	SSBP2	1.33097	1.0321	1.62984	9.3022e-07	7.18615e-05
TC0500008055.hg.1	ADGRV1	1.52467	1.18201	1.86734	9.38145e-07	7.20595e-05
TC0500011705.hg.1	NREP	1.80984	1.40309	2.2166	9.38213e-07	7.20595e-05
TC0300010821.hg.1	ULK4	1.47045	1.13985	1.80106	9.41746e-07	7.21272e-05
TC0400010449.hg.1	TLR10	2.49354	1.93181	3.05526	9.6016e-07	7.31534e-05
TC0800007697.hg.1	CHCHD7	1.38082	1.06956	1.69207	9.66173e-07	7.31534e-05
TC1200011460.hg.1	KITLG	1.69447	1.31242	2.07652	9.68479e-07	7.31534e-05
TC2100007241.hg.1	ABCG1	1.81632	1.40357	2.22907	1.04685e-06	7.69263e-05
TC0400012375.hg.1	CBR4	1.82005	1.4059	2.23421	1.06086e-06	7.7168e-05
TC0100017171.hg.1	C1orf74	1.24648	0.962829	1.53013	1.06129e-06	7.7168e-05
TC1900011194.hg.1	KCNC3	1.87139	1.44548	2.2973	1.06265e-06	7.7168e-05
TC0500010932.hg.1	SGTB	1.51807	1.17248	1.86367	1.06555e-06	7.7168e-05
TC2000009960.hg.1	SRXN1	1.41156	1.09016	1.73296	1.06717e-06	7.7168e-05
TC0800011579.hg.1	EXT1	1.70748	1.3183	2.09667	1.0784e-06	7.77737e-05
TC0X00008054.hg.1	RNF128	2.58136	1.99281	3.16992	1.08179e-06	7.78118e-05
TC2100007032.hg.1	CBR1	1.28116	0.987797	1.57452	1.12864e-06	8.03315e-05
TC1400010777.hg.1	TC2N	1.47783	1.13766	1.81801	1.18869e-06	8.33186e-05
TC2200007356.hg.1	KDELR3	1.53043	1.17656	1.8843	1.2425e-06	8.5928e-05
TC0600013186.hg.1	CTGF	1.16764	0.897652	1.43763	1.24263e-06	8.5928e-05
TC1100007826.hg.1	BEST1	1.83905	1.41336	2.26473	1.25574e-06	8.60703e-05
TC1600007955.hg.1	MT3	1.44913	1.11266	1.7856	1.29465e-06	8.75629e-05
TC0900009145.hg.1	OLFM1	1.81908	1.39502	2.24313	1.34639e-06	8.9723e-05
TC0600010802.hg.1	ELOVL2	1.45057	1.11223	1.78892	1.35413e-06	9.0018e-05
TC0600012379.hg.1	ELOVL4	1.52821	1.17164	1.88479	1.35859e-06	9.00942e-05
TC0200015082.hg.1	FKBP7	2.39059	1.83255	2.94864	1.36465e-06	9.01633e-05
TC0X00009107.hg.1	GEMIN8	1.53451	1.17626	1.89276	1.36626e-06	9.01633e-05
TC0100018466.hg.1	DENND2C	1.59099	1.21939	1.96258	1.37224e-06	9.03388e-05
TC1100007307.hg.1	C11orf74	1.24787	0.956211	1.53952	1.38146e-06	9.07257e-05
TC1000012577.hg.1	LIPA	1.41539	1.08402	1.74676	1.40469e-06	9.13687e-05
TC1100007430.hg.1	GYLTL1B	1.13087	0.8655	1.39625	1.43704e-06	9.27101e-05
TC1700010200.hg.1	ALDOC	1.41729	1.08464	1.74994	1.43989e-06	9.27101e-05
TC0100011022.hg.1	RGS2	2.08159	1.59276	2.57042	1.44746e-06	9.27101e-05
TC1500009984.hg.1	NPTN	1.48234	1.13412	1.83056	1.4522e-06	9.27101e-05
TC0100010939.hg.1	PLA2G4A	2.22712	1.7038	2.75044	1.456e-06	9.27101e-05
23070117	NA	1.64001	1.25455	2.02548	1.45972e-06	9.27296e-05
TC0500010540.hg.1	LIFR	1.36675	1.04521	1.68829	1.47323e-06	9.31528e-05
TC1900011139.hg.1	SLC17A7	2.31748	1.77184	2.86312	1.48481e-06	9.36669e-05
TC0900011286.hg.1	DFNB31	1.34122	1.02475	1.65768	1.51657e-06	9.49902e-05
TC0200014851.hg.1	LRP2	2.28443	1.7453	2.82356	1.51976e-06	9.49902e-05
TC0400010733.hg.1	KDR	1.87802	1.43461	2.32143	1.52625e-06	9.51252e-05
TC0200007590.hg.1	CHAC2	1.29338	0.98782	1.59894	1.53544e-06	9.51252e-05
TC0200007048.hg.1	MAPRE3	1.12222	0.85709	1.38736	1.53591e-06	9.51252e-05
TC0X00008394.hg.1	BCORL1	1.86126	1.42023	2.30229	1.58078e-06	9.76812e-05
TC0600006873.hg.1	BMP6	2.48809	1.89811	3.07806	1.59179e-06	9.79807e-05
TC0900009470.hg.1	ERMP1	1.21173	0.924389	1.49908	1.59283e-06	9.79807e-05
TC1300009674.hg.1	KDELC1	1.50637	1.14903	1.8637	1.59814e-06	9.80851e-05
TC0800006873.hg.1	PDGFRL	1.48724	1.13421	1.84026	1.60854e-06	9.82278e-05
TC0300009289.hg.1	LEKR1	2.23979	1.70786	2.77173	1.61648e-06	9.82278e-05
TC0500011418.hg.1	MEF2C	2.9659	2.25731	3.67449	1.71373e-06	0.000103085
TC0800010224.hg.1	ZMAT4	2.5863	1.96809	3.20451	1.72229e-06	0.000103372
TC1700010252.hg.1	CORO6	1.44868	1.10171	1.79565	1.75594e-06	0.000104712
TC0400007784.hg.1	AMBN	3.10462	2.36051	3.84874	1.76852e-06	0.000105217
23067824	NA	1.42761	1.08509	1.77014	1.78659e-06	0.00010606
TC0200015815.hg.1	EPHA4	1.72647	1.31147	2.14147	1.81947e-06	0.000107379
TC2100008477.hg.1	S100B	1.33654	1.01526	1.65783	1.81982e-06	0.000107379
TC0100011129.hg.1	NR5A2	1.49125	1.13265	1.84984	1.82611e-06	0.000107468
TC0100015049.hg.1	FRRS1	1.57075	1.1925	1.949	1.85183e-06	0.000108317
TC0900010586.hg.1	C9orf64	1.31947	1.00166	1.63729	1.85607e-06	0.000108317
TC0300009310.hg.1	MLF1	1.47057	1.11635	1.82478	1.85648e-06	0.000108317
TC1700007890.hg.1	ATP6V0A1	1.1616	0.881721	1.44147	1.86155e-06	0.00010838
TC0500007792.hg.1	HEXB	1.11902	0.849304	1.38874	1.86833e-06	0.000108543
TC0100007243.hg.1	ALPL	1.23982	0.940864	1.53877	1.87582e-06	0.000108745
TC1200010292.hg.1	AMN1	1.82973	1.38793	2.27153	1.90081e-06	0.00010996
TC0100011316.hg.1	NFASC	2.14151	1.62404	2.65899	1.91518e-06	0.000110322
TC0900012270.hg.1	FRRS1L	1.21836	0.923879	1.51285	1.92021e-06	0.000110356
TC0900007488.hg.1	PIP5K1B	1.47103	1.11513	1.82692	1.93813e-06	0.000110631
TC0900011160.hg.1	EPB41L4B	1.38918	1.05296	1.7254	1.94519e-06	0.000110631
TC1800008281.hg.1	TMEM241	1.6915	1.28203	2.10096	1.9489e-06	0.000110631
TC0200014414.hg.1	CXCR4	1.20097	0.910222	1.49172	1.95075e-06	0.000110631
TC1100009374.hg.1	VWA5A	2.46152	1.86556	3.05747	1.95183e-06	0.000110631
TC0100011406.hg.1	CD55	1.20109	0.90902	1.49317	2.0372e-06	0.000114441
TC0300011107.hg.1	ZMYND10	1.37454	1.04014	1.70894	2.0459e-06	0.000114457
TC1900007127.hg.1	IER2	1.16544	0.881739	1.44915	2.05824e-06	0.000114675
TC0800011595.hg.1	EXT1	1.53397	1.15903	1.90892	2.14212e-06	0.000118862
TC0200007746.hg.1	B3GNT2	1.12763	0.85149	1.40377	2.18139e-06	0.000120304
TC0400007419.hg.1	GABRB1	1.98363	1.49763	2.46964	2.19191e-06	0.000120639
TC0800009961.hg.1	CLU	1.41978	1.07104	1.76852	2.24686e-06	0.000122671
TC0100016350.hg.1	CCDC181	2.01891	1.52239	2.51542	2.27391e-06	0.000123899
TC1700008082.hg.1	MAPT	1.63897	1.23352	2.04441	2.40742e-06	0.000128308
TC0600007158.hg.1	SOX4	1.39299	1.04835	1.73763	2.4104e-06	0.000128308
TC0300009033.hg.1	PLS1	1.24187	0.934599	1.54913	2.41168e-06	0.000128308
TC0900010769.hg.1	NFIL3	1.9323	1.45394	2.41067	2.42476e-06	0.000128308
TC0200008894.hg.1	MERTK	1.98366	1.49234	2.47498	2.43653e-06	0.000128366
TC1900011867.hg.1	TMEM205	1.3744	1.03392	1.71488	2.44088e-06	0.000128366
TC0100014014.hg.1	PRDX1	1.18243	0.889382	1.47547	2.45081e-06	0.000128639
TC1100006899.hg.1	ARNTL	1.36202	1.02407	1.69997	2.47923e-06	0.00012988
TC1400010730.hg.1	EGLN3	1.81371	1.36321	2.26421	2.50448e-06	0.000130687
TC1100008978.hg.1	RAB39A	1.56159	1.1729	1.95028	2.55607e-06	0.000132628
TC2100008171.hg.1	LCA5L	1.64349	1.23416	2.05281	2.57108e-06	0.000133153
TC1100006831.hg.1	ADM	1.55464	1.16696	1.94232	2.60243e-06	0.000134347
TC0100016345.hg.1	NME7	1.04559	0.784429	1.30676	2.64388e-06	0.000136145
TC0100006675.hg.1	KCNAB2	1.37592	1.0318	1.72003	2.67692e-06	0.000137326
TC2000007704.hg.1	PARD6B	1.16117	0.870507	1.45183	2.70011e-06	0.000138255
TC1200006874.hg.1	BORCS5	1.74193	1.30537	2.1785	2.73196e-06	0.000139361
TC1200007359.hg.1	CNTN1	1.90217	1.42456	2.37977	2.78147e-06	0.00014129
TC2100007508.hg.1	KCNE1	1.93618	1.44978	2.42257	2.79506e-06	0.000141517
TC0600014148.hg.1	CYB5R4	1.19208	0.89248	1.49168	2.80735e-06	0.000141612
TC0700013050.hg.1	KCNH2	1.73611	1.29968	2.17254	2.81357e-06	0.000141648
TC0600008075.hg.1	TTBK1	1.55006	1.16022	1.9399	2.82612e-06	0.000141648
TC2200007505.hg.1	2003-09-01	1.95247	1.46142	2.44352	2.82628e-06	0.000141648
TC1500010501.hg.1	RGMA	1.04534	0.782414	1.30827	2.8289e-06	0.000141648
TC0400011732.hg.1	NDNF	1.78054	1.33206	2.22902	2.8679e-06	0.000142812
TC0100015023.hg.1	DPYD	1.14142	0.853823	1.42902	2.87727e-06	0.000143017
TC0100010140.hg.1	SYT11	1.33766	1.0002	1.67511	2.91148e-06	0.00014419
TC1200007146.hg.1	STK38L	1.62873	1.21734	2.04011	2.94604e-06	0.000145636
23075672	NA	1.97542	1.47554	2.47529	2.99934e-06	0.000146671
23075844	NA	1.97542	1.47554	2.47529	2.99934e-06	0.000146671
23075993	NA	1.97542	1.47554	2.47529	2.99934e-06	0.000146671
23076303	NA	1.97542	1.47554	2.47529	2.99934e-06	0.000146671
23076462	NA	1.97542	1.47554	2.47529	2.99934e-06	0.000146671
23076255	NA	1.15833	0.864982	1.45168	3.02239e-06	0.000147111
TC0800010869.hg.1	PEX2	1.14516	0.855114	1.43521	3.02609e-06	0.000147111
TC0900010737.hg.1	DIRAS2	1.47836	1.10366	1.85306	3.04616e-06	0.000147633
TC0500008849.hg.1	CYSTM1	1.15788	0.864111	1.45166	3.0765e-06	0.00014879
TC0X00007169.hg.1	SSX6	2.09138	1.56059	2.62218	3.08644e-06	0.00014879
TC0300008524.hg.1	STXBP5L	1.6167	1.20612	2.02728	3.10537e-06	0.000149437
TC0500009123.hg.1	SLC36A1	1.20945	0.902069	1.51683	3.12766e-06	0.00014958
TC1600011362.hg.1	ACSM3	1.64513	1.227	2.06326	3.1295e-06	0.00014958
23075622	NA	1.15748	0.863093	1.45187	3.14984e-06	0.000149751
23076415	NA	1.15748	0.863093	1.45187	3.14984e-06	0.000149751
TC1300008840.hg.1	LCP1	1.65654	1.23519	2.07789	3.15213e-06	0.000149751
TC0600009353.hg.1	TPD52L1	1.46663	1.09354	1.83972	3.15596e-06	0.000149751
TC0200014694.hg.1	ACVR1C	1.8205	1.35675	2.28426	3.19888e-06	0.000151523
TC1000011420.hg.1	CPEB3	1.41957	1.05775	1.78139	3.21554e-06	0.000151955
TC0100012734.hg.1	TNFRSF9	1.87031	1.3935	2.34711	3.22255e-06	0.000151955
TC2200008888.hg.1	A4GALT	1.17087	0.872313	1.46943	3.22882e-06	0.000151955
TC0800007976.hg.1	TMEM70	1.08696	0.80903	1.36489	3.31642e-06	0.000154932
TC0600014101.hg.1	MICA	1.17908	0.877041	1.48112	3.37577e-06	0.000157164
TC0300008086.hg.1	ARL6	1.93253	1.43666	2.4284	3.43029e-06	0.000159423
TC0900008243.hg.1	PLPPR1	1.25519	0.933017	1.57737	3.44081e-06	0.000159423
TC0600007038.hg.1	JARID2	1.32261	0.982708	1.6625	3.48204e-06	0.000160736
TC0200011720.hg.1	ODC1	1.11387	0.825881	1.40186	3.69058e-06	0.000168267
TC0300014074.hg.1	IFT80	1.1628	0.861851	1.46375	3.7274e-06	0.000168997
TC0X00007310.hg.1	TSPYL2	1.43328	1.06232	1.80425	3.72818e-06	0.000168997
TC0300013884.hg.1	C3orf58	1.2282	0.910306	1.54609	3.72938e-06	0.000168997
TC0500007432.hg.1	IL31RA	1.31728	0.975623	1.65894	3.80469e-06	0.000171342
TC0700008265.hg.1	ADAM22	1.61968	1.19957	2.03979	3.80635e-06	0.000171342
23074046	NA	2.01089	1.48765	2.53412	3.92409e-06	0.000175192
TC0700007137.hg.1	BBS9	1.72602	1.27654	2.1755	3.95497e-06	0.000176281
TC1600007966.hg.1	MT1H	1.24497	0.920544	1.5694	3.98058e-06	0.000177133
TC2000009058.hg.1	TGM2	1.33461	0.986607	1.6826	4.00414e-06	0.00017789
TC1600007958.hg.1	MT1L	1.28192	0.947019	1.61683	4.07884e-06	0.000180618
TC0100018303.hg.1	EFNA3	2.10095	1.55188	2.65001	4.09262e-06	0.000180934
TC1200011207.hg.1	CPM	2.42034	1.78512	3.05557	4.26209e-06	0.000186477
TC1500010042.hg.1	CYP1A1	2.2007	1.62265	2.77874	4.29567e-06	0.00018714
TC0600008262.hg.1	TMEM14A	1.0928	0.805717	1.37989	4.30183e-06	0.00018714
TC0900011163.hg.1	PTPN3	1.45485	1.07249	1.83722	4.32019e-06	0.000187638
TC1400006521.hg.1	PNP	1.14333	0.842784	1.44387	4.32713e-06	0.00018764
TC1800008952.hg.1	DSEL	1.11603	0.822267	1.4098	4.384e-06	0.000189502
TC1500007972.hg.1	CRABP1	2.29146	1.68787	2.89506	4.41358e-06	0.000190477
TC0400008020.hg.1	CDS1	1.3194	0.971478	1.66732	4.45965e-06	0.000191774
TC0700010437.hg.1	RAPGEF5	1.54809	1.13985	1.95634	4.46167e-06	0.000191774
TC0900011340.hg.1	ASTN2	1.27517	0.938834	1.6115	4.4694e-06	0.000191774
TC1200006896.hg.1	GPRC5A	1.41174	1.03936	1.78411	4.47184e-06	0.000191774
TC1600007965.hg.1	MT1F	1.34046	0.986702	1.69422	4.49436e-06	0.000192437
TC0700009079.hg.1	TSPAN33	1.56583	1.15223	1.97943	4.53265e-06	0.000193467
TC0400009284.hg.1	CLCN3	1.03959	0.764885	1.3143	4.54941e-06	0.000193877
TC1200011320.hg.1	BBS10	1.37325	1.01014	1.73637	4.57847e-06	0.000194811
TC1700011033.hg.1	PHOSPHO1	1.74843	1.28566	2.21119	4.62094e-06	0.000195699
TC0600009143.hg.1	SLC16A10	1.27711	0.939018	1.6152	4.63029e-06	0.00019579
TC1100010531.hg.1	SLC1A2	1.55356	1.14221	1.96491	4.63842e-06	0.000195829
TC0600012625.hg.1	GPR63	1.36556	1.00358	1.72754	4.68871e-06	0.000197298
TC0300011628.hg.1	ROBO1	1.1888	0.873588	1.50401	4.70077e-06	0.000197298
TC0200012809.hg.1	PELI1	1.20275	0.883685	1.52182	4.72292e-06	0.000197298
TC0400009518.hg.1	SLC25A4	1.01701	0.74703	1.28698	4.75396e-06	0.000198245
TC1300007312.hg.1	PCDH17	1.03019	0.756603	1.30379	4.77289e-06	0.000198612
TC1500007691.hg.1	GLCE	1.33808	0.982691	1.69348	4.77737e-06	0.000198612
TC1200010976.hg.1	AGAP2	1.26379	0.927567	1.60002	4.85454e-06	0.000201511
TC1100008969.hg.1	ELMOD1	1.98942	1.45897	2.51987	4.95834e-06	0.000205506
TC0600012952.hg.1	FRK	1.34651	0.987337	1.70569	4.97831e-06	0.00020602
TC1600006446.hg.1	HBA1	1.58724	1.16344	2.01104	5.02444e-06	0.000207298
TC0900009679.hg.1	MLLT3	2.17722	1.59547	2.75897	5.0596e-06	0.000207803
23067838	NA	2.27916	1.66962	2.8887	5.10348e-06	0.000208974
TC1400008058.hg.1	PPP4R4	2.27916	1.66962	2.8887	5.10348e-06	0.000208974
TC0400010598.hg.1	GABRA2	2.03657	1.49104	2.58209	5.18103e-06	0.00021183
TC0400011616.hg.1	TIFA	1.42965	1.04644	1.81286	5.21501e-06	0.000212694
TC0100010921.hg.1	HMCN1	2.06222	1.50911	2.61533	5.24549e-06	0.000213361
TC1200008275.hg.1	SYT1	1.59835	1.16962	2.02709	5.24987e-06	0.000213361
TC1400009351.hg.1	SIX1	1.02037	0.746578	1.29416	5.26665e-06	0.000213724
23076621	NA	1.16062	0.848364	1.47288	5.40297e-06	0.000216989
TC0300013025.hg.1	BCHE	2.04698	1.49601	2.59795	5.42524e-06	0.000217241
TC0100017834.hg.1	GNG4	1.18967	0.869379	1.50996	5.43785e-06	0.000217426
TC1600010809.hg.1	TXNL4B	1.28246	0.93667	1.62825	5.51625e-06	0.000220237
TC0600014153.hg.1	CFAP206	1.6629	1.21444	2.11135	5.52595e-06	0.000220274
TC1700008757.hg.1	MAP2K6	2.02716	1.48039	2.57392	5.53338e-06	0.000220274
TC0700008181.hg.1	GNAI1	1.04104	0.759935	1.32214	5.593e-06	0.000221997
TC1000010827.hg.1	DNAJC12	2.06307	1.50567	2.62047	5.62387e-06	0.000222897
TC0500012160.hg.1	NME5	1.89577	1.3835	2.40805	5.63218e-06	0.000222901
TC1300007549.hg.1	CLN5	1.11463	0.813034	1.41623	5.70409e-06	0.000225092
23075955	NA	1.139	0.830154	1.44785	5.82069e-06	0.000227973
TC1300006503.hg.1	IFT88	1.35855	0.990021	1.72708	5.84271e-06	0.000228244
TC0200013916.hg.1	IL1B	1.62428	1.18342	2.06514	5.87396e-06	0.000228977
TC1700010358.hg.1	MYO1D	1.7294	1.25997	2.19883	5.87834e-06	0.000228977
TC2100008517.hg.1	WRB	1.02299	0.745158	1.30082	5.90873e-06	0.000229406
TC1100012216.hg.1	SLN	1.8382	1.33895	2.33744	5.9105e-06	0.000229406
TC1400006791.hg.1	FOXG1	1.04877	0.763653	1.33388	5.96471e-06	0.000229915
TSUnmapped00000559.hg.1	FMN1	1.37931	1.0043	1.75431	5.97007e-06	0.000229915
TC1400009239.hg.1	GCH1	1.21558	0.884922	1.54624	5.9982e-06	0.000230672
TC2200007150.hg.1	TIMP3	1.04064	0.757459	1.32382	6.02049e-06	0.000231202
TC0800010275.hg.1	PLAT	1.22614	0.892409	1.55988	6.033e-06	0.000231356
TC0400010770.hg.1	PPAT	0.937868	0.682453	1.19328	6.06559e-06	0.000231785
TC0700009060.hg.1	FAM71F1	1.72055	1.25195	2.18915	6.06977e-06	0.000231785
TC0800007738.hg.1	SDCBP	1.02317	0.744389	1.30195	6.0933e-06	0.000232108
TC1300007780.hg.1	RAP2A	1.05809	0.76931	1.34687	6.19139e-06	0.000233478
TC0X00007507.hg.1	EFNB1	0.996459	0.723902	1.26902	6.32188e-06	0.000237624
TC1600009162.hg.1	HCFC1R1	1.18499	0.860836	1.50915	6.32754e-06	0.000237624
TC0900007593.hg.1	RORB	1.12449	0.816629	1.43236	6.37788e-06	0.000239184
TC0300006520.hg.1	LMCD1	1.29252	0.93853	1.6465	6.39859e-06	0.00023963
TC0400011440.hg.1	PPP3CA	1.11958	0.812689	1.42647	6.45138e-06	0.000240385
TC1900007356.hg.1	KCNN1	1.11844	0.811793	1.42509	6.46566e-06	0.000240486
TC1400009481.hg.1	PLEK2	1.56127	1.13264	1.98991	6.54777e-06	0.00024201
TC1000007925.hg.1	EIF4EBP2	0.937828	0.680072	1.19558	6.61665e-06	0.000243767
TC1200006905.hg.1	FAM234B	1.72511	1.25065	2.19958	6.66028e-06	0.000244645
TC2000009458.hg.1	NFATC2	1.19628	0.867228	1.52534	6.66746e-06	0.000244645
TC0100016120.hg.1	PIGM	1.54172	1.1175	1.96594	6.68939e-06	0.000245118
TC1200009136.hg.1	CABP1	1.02837	0.745088	1.31165	6.76028e-06	0.000246388
TC1100010063.hg.1	TMEM41B	1.0839	0.785052	1.38275	6.81829e-06	0.000247507
TC0900006741.hg.1	SH3GL2	1.82826	1.32409	2.33244	6.83021e-06	0.000247609
TC1900008057.hg.1	ZFP36	2.24074	1.62224	2.85924	6.89078e-06	0.000248998
TC0600008255.hg.1	EFHC1	1.30157	0.942147	1.66099	6.91918e-06	0.000249503
TC0700011601.hg.1	TMEM60	1.02583	0.741882	1.30978	7.07606e-06	0.000253667
TC1300009165.hg.1	PCDH9	1.26135	0.911791	1.6109	7.15636e-06	0.000255649
TC1900008825.hg.1	PRKCG	1.30721	0.94452	1.6699	7.23567e-06	0.000256494
TC0100009109.hg.1	SLC44A3	1.5903	1.14851	2.0321	7.32338e-06	0.000258928
TC0300009706.hg.1	POLR2H	1.08779	0.785135	1.39044	7.42905e-06	0.000261643
TC1100008392.hg.1	PLEKHB1	1.1337	0.818172	1.44924	7.45209e-06	0.000262115
TC0300008029.hg.1	EPHA3	1.76833	1.27579	2.26087	7.50631e-06	0.000262365
TC2000008960.hg.1	EDEM2	1.18334	0.853651	1.51303	7.52594e-06	0.000262365
TC0X00009387.hg.1	RPGR	0.914613	0.659446	1.16978	7.62312e-06	0.000265045
TC1200012663.hg.1	RAB3IP	1.02839	0.741238	1.31555	7.68453e-06	0.000266188
TC1200011470.hg.1	DUSP6	1.05367	0.759275	1.34805	7.72859e-06	0.000266666
TC1900011842.hg.1	DIRAS1	1.06512	0.767197	1.36304	7.81061e-06	0.000269154
TC2100008494.hg.1	IFNAR2	0.973046	0.700713	1.24538	7.85493e-06	0.000269997
TC0100008779.hg.1	ST6GALNAC3	2.04497	1.47218	2.61776	7.91314e-06	0.000271654
TC0800012325.hg.1	SLC26A7	1.04545	0.752252	1.33865	8.00839e-06	0.000273887
TC0200013595.hg.1	MGAT4A	1.07153	0.770953	1.37211	8.02471e-06	0.0002741
TC1400010012.hg.1	LGMN	1.20507	0.866409	1.54373	8.16535e-06	0.000277163
TC0700010760.hg.1	ELMO1	2.0789	1.49439	2.66341	8.20176e-06	0.000278052
TC0700010899.hg.1	POLR2J4	1.2183	0.874597	1.562	8.46741e-06	0.000283175
TC0300011540.hg.1	SHQ1	1.02325	0.734575	1.31193	8.46745e-06	0.000283175
TC1700008452.hg.1	GDPD1	1.37658	0.987805	1.76535	8.5535e-06	0.000284652
TC0200015650.hg.1	FN1	1.55954	1.11894	2.00013	8.58093e-06	0.000285173
TC0400008803.hg.1	RAB33B	1.3542	0.971387	1.73701	8.62937e-06	0.000285682
TC0900011379.hg.1	MEGF9	1.13808	0.816056	1.46011	8.70746e-06	0.000287664
TC0800010825.hg.1	JPH1	1.65957	1.18992	2.12922	8.71896e-06	0.000287694
TC1100012526.hg.1	USP2	1.18489	0.849202	1.52058	8.81004e-06	0.000289965
TC1500007318.hg.1	TEX9	1.45731	1.0444	1.87023	8.81978e-06	0.000289965
TC2000009809.hg.1	KCNQ2	1.39016	0.996161	1.78416	8.84268e-06	0.000290367
TC1100012225.hg.1	NPAT	1.03398	0.740765	1.32719	8.88834e-06	0.000290524
TC0X00008881.hg.1	SPRY3	1.57477	1.12819	2.02134	8.89021e-06	0.000290524
TC0Y00006855.hg.1	SPRY3	1.57477	1.12819	2.02134	8.89021e-06	0.000290524
TC1400010390.hg.1	AHNAK2	1.35604	0.971097	1.74098	8.97592e-06	0.000292271
TC2100006659.hg.1	CXADR	1.21135	0.866526	1.55618	9.21364e-06	0.000298581
TC0100014040.hg.1	PIK3R3	1.12902	0.807504	1.45054	9.24814e-06	0.000298987
TC1100007727.hg.1	FAM111B	1.09099	0.780227	1.40176	9.26949e-06	0.000299321
23069208	NA	0.97769	0.698805	1.25658	9.39314e-06	0.000302595
TC1200006948.hg.1	C12orf60	1.30193	0.930073	1.67379	9.50835e-06	0.000305236
TC0200015958.hg.1	DNER	1.9161	1.36846	2.46375	9.56757e-06	0.0003061
TC0500011497.hg.1	GLRX	1.06917	0.763558	1.37477	9.57632e-06	0.0003061
TC0400007853.hg.1	EREG	1.0816	0.772238	1.39095	9.63379e-06	0.000306743
TC0600009819.hg.1	ULBP2	1.42481	1.01728	1.83234	9.63474e-06	0.000306743
TC1700012309.hg.1	METTL23	1.11803	0.797787	1.43827	9.76505e-06	0.000310085
TC1400007154.hg.1	GNG2	1.34549	0.959962	1.73101	9.79673e-06	0.000310085
TC0X00007012.hg.1	ATP6AP2	1.02104	0.728309	1.31377	9.85053e-06	0.000311151
TC1200012597.hg.1	MGST1	1.37214	0.978592	1.76568	9.88666e-06	0.000311843
23071521	NA	1.04196	0.742998	1.34093	9.92301e-06	0.000312626
TC0900006559.hg.1	CD274	1.24853	0.890179	1.60688	9.95311e-06	0.000313212
TC0300012980.hg.1	SPTSSB	1.35807	0.967835	1.7483	1.00599e-05	0.000316208
TC2000008721.hg.1	APMAP	1.47987	1.05442	1.90532	1.01084e-05	0.000317365
TC0500011751.hg.1	FEM1C	1.08199	0.770842	1.39315	1.01349e-05	0.000317463
TC0600014150.hg.1	SMIM8	1.06332	0.756279	1.37037	1.0533e-05	0.000327668
TC0500011752.hg.1	FEM1C	1.63635	1.1637	2.10901	1.05619e-05	0.000328192
TC0600010853.hg.1	GFOD1	0.956987	0.67994	1.23403	1.07878e-05	0.000334828
TC1200010110.hg.1	KCNJ8	1.20104	0.853264	1.54881	1.08089e-05	0.000335102
TC0200008870.hg.1	BCL2L11	1.24936	0.887394	1.61133	1.08661e-05	0.000336106
23076624	NA	1.64567	1.1684	2.12294	1.09693e-05	0.00033853
TC0600007103.hg.1	KDM1B	1.07253	0.761208	1.38385	1.1058e-05	0.000340493
TC1700011953.hg.1	CBX4	1.27555	0.905061	1.64603	1.11241e-05	0.00034137
TC1100012227.hg.1	C11orf65	1.24013	0.879296	1.60097	1.1309e-05	0.000346453
TC0800012287.hg.1	LEPROTL1	0.903199	0.640106	1.16629	1.14269e-05	0.000348695
TC0X00010278.hg.1	NAP1L3	1.42741	1.01134	1.84347	1.14971e-05	0.000350051
TC0500012531.hg.1	NMUR2	2.50594	1.77436	3.23751	1.16651e-05	0.000353977
TC1100010639.hg.1	TP53I11	1.36478	0.965793	1.76376	1.18176e-05	0.000357422
TC0300012023.hg.1	SPICE1	1.24465	0.879185	1.61011	1.23101e-05	0.000370652
TC0600006950.hg.1	TMEM170B	1.02803	0.726081	1.32999	1.23457e-05	0.000371314
TC0100017241.hg.1	TMEM206	1.26534	0.893619	1.63705	1.23653e-05	0.000371492
TC0200016680.hg.1	SERTAD2	1.2463	0.880043	1.61256	1.24068e-05	0.000371508
TC0200014509.hg.1	GTDC1	0.932742	0.658533	1.20695	1.24485e-05	0.000371936
TC1600006445.hg.1	HBA2	1.67484	1.18216	2.16752	1.25217e-05	0.000373712
TC0100018233.hg.1	FPGT	1.17965	0.832453	1.52684	1.25822e-05	0.000374681
TC0400012381.hg.1	NEK1	0.984529	0.694721	1.27434	1.25992e-05	0.000374681
TC1900008141.hg.1	CYP2S1	1.40778	0.993345	1.82221	1.26093e-05	0.000374681
TC0600008757.hg.1	PNRC1	0.946747	0.667945	1.22555	1.26474e-05	0.000375405
TC1400009381.hg.1	KCNH5	1.16689	0.823189	1.51059	1.26718e-05	0.000375537
TC1200009807.hg.1	C3AR1	1.48017	1.04416	1.91617	1.26795e-05	0.000375537
TC1100012019.hg.1	SESN3	1.05243	0.742286	1.36258	1.27322e-05	0.00037588
TC0700008295.hg.1	CFAP69	1.07541	0.757968	1.39286	1.29295e-05	0.00037932
TC1200008678.hg.1	EID3	1.44391	1.01631	1.87152	1.33253e-05	0.000389152
TC0200006715.hg.1	PQLC3	1.18215	0.831893	1.53242	1.33867e-05	0.000390109
TC0100011520.hg.1	PPP2R5A	0.944177	0.663498	1.22486	1.38042e-05	0.000397618
TC0700012636.hg.1	PODXL	0.943059	0.662692	1.22343	1.38135e-05	0.000397618
TC0700010435.hg.1	CDCA7L	0.882054	0.619764	1.14434	1.38424e-05	0.000397618
TC1700008209.hg.1	NGFR	1.40825	0.989101	1.82739	1.39607e-05	0.000399555
TC0400008106.hg.1	HERC5	1.13544	0.796825	1.47406	1.42193e-05	0.000405486
TC0500013261.hg.1	GALNT10	1.50528	1.05619	1.95436	1.42696e-05	0.000405847
TC0800012322.hg.1	CA13	1.65293	1.15974	2.14612	1.42838e-05	0.000405847
TC1400007168.hg.1	GPR137C	1.08507	0.761316	1.40883	1.4285e-05	0.000405847
TC1700008467.hg.1	VMP1	0.900626	0.631611	1.16964	1.44287e-05	0.000409501
TC0X00010954.hg.1	FGF13	1.54087	1.08002	2.00173	1.46028e-05	0.000413544
TC0X00011274.hg.1	TCEANC	1.01724	0.71274	1.32175	1.47194e-05	0.000415582
TC1000007132.hg.1	BAMBI	1.24875	0.874875	1.62262	1.47445e-05	0.000415652
TC0300013022.hg.1	SLITRK3	1.29464	0.907005	1.68227	1.47524e-05	0.000415652
TC0700012456.hg.1	IQUB	1.59603	1.118	2.07405	1.47944e-05	0.000416402
TC1900010005.hg.1	RAB3A	1.14253	0.799545	1.48552	1.51138e-05	0.000423202
TC0100010806.hg.1	XPR1	1.20204	0.840823	1.56325	1.52546e-05	0.000425392
TC0400011957.hg.1	MAML3	1.14098	0.79773	1.48423	1.5413e-05	0.000427642
TC0300013950.hg.1	EFHB	1.51277	1.05767	1.96787	1.54139e-05	0.000427642
TC2000009250.hg.1	PLTP	1.35715	0.948809	1.76548	1.54326e-05	0.000427707
TC0900010445.hg.1	NMRK1	1.07728	0.752335	1.40222	1.57927e-05	0.000435886
TC0400008912.hg.1	MMAA	1.32241	0.923489	1.72133	1.58073e-05	0.000435886
TC0900012029.hg.1	ENTPD2	1.11039	0.775314	1.44546	1.58563e-05	0.000436795
TC0X00006955.hg.1	LANCL3	1.28721	0.89841	1.67601	1.59946e-05	0.000438546
TC0100015771.hg.1	SEMA6C	0.965455	0.673825	1.25709	1.60029e-05	0.000438546
TC1200009111.hg.1	CCDC64	1.48462	1.03614	1.9331	1.6012e-05	0.000438546
TC0400008331.hg.1	NPNT	1.77245	1.2359	2.30899	1.63233e-05	0.00044548
TC0400009379.hg.1	SPCS3	0.952796	0.663988	1.2416	1.65239e-05	0.000449718
TC1800008437.hg.1	NOL4	1.47272	1.02543	1.92002	1.68295e-05	0.000456664
TC0800010506.hg.1	PLAG1	1.37642	0.958072	1.79476	1.69409e-05	0.000458771
TC0600009508.hg.1	TBPL1	0.84766	0.589936	1.10538	1.69941e-05	0.000459754
TC1700008262.hg.1	CACNA1G	1.3042	0.907611	1.70078	1.70159e-05	0.000459886
TC0700008574.hg.1	MUC3A	1.39262	0.968819	1.81641	1.7136e-05	0.000462575
TC1900011870.hg.1	ELAVL3	1.30487	0.907742	1.702	1.71494e-05	0.000462575
TC1300009376.hg.1	SLITRK1	1.04279	0.725148	1.36043	1.7287e-05	0.000464901
TC0X00007965.hg.1	TCEAL2	1.36306	0.947755	1.77836	1.73272e-05	0.000465522
TC1100009398.hg.1	NRGN	1.03945	0.722549	1.35636	1.74279e-05	0.000467306
TC0300012482.hg.1	RAB6B	1.84801	1.28446	2.41155	1.74654e-05	0.000467388
TC0100016822.hg.1	KCNT2	1.28711	0.894435	1.67979	1.75376e-05	0.000468859
TC0X00010399.hg.1	BEX1	1.84987	1.28515	2.41459	1.76392e-05	0.000470651
TC1600011358.hg.1	C16orf45	1.01743	0.706699	1.32816	1.77086e-05	0.000472039
TC0400010418.hg.1	RELL1	0.882514	0.612794	1.15223	1.78265e-05	0.000473326
TC1400009214.hg.1	BMP4	1.34304	0.932079	1.75401	1.80244e-05	0.000476415
TC0100010609.hg.1	DNM3	1.06404	0.738449	1.38963	1.80253e-05	0.000476415
TC1200012590.hg.1	LRRC23	1.09475	0.759752	1.42975	1.80305e-05	0.000476415
TC0500012294.hg.1	PCDH1	1.47686	1.02415	1.92956	1.8317e-05	0.000482579
TC0800006802.hg.1	KIAA1456	1.88287	1.30392	2.46183	1.88456e-05	0.000493635
TC0500008568.hg.1	SLC12A2	1.06501	0.737301	1.39272	1.89701e-05	0.000496417
TC0300013520.hg.1	CLDN1	1.16139	0.803554	1.51922	1.91998e-05	0.000500501
TC0400010470.hg.1	SMIM14	0.865393	0.598359	1.13243	1.94643e-05	0.000505459
TC1200010812.hg.1	CALCOCO1	1.39068	0.960635	1.82073	1.98519e-05	0.00051113
TC0800012387.hg.1	DLC1	1.05102	0.725963	1.37608	1.98784e-05	0.000511327
TC0400009132.hg.1	ETFDH	0.978453	0.675652	1.28125	1.99901e-05	0.000512747
TC0X00006789.hg.1	FAM3C2	1.09629	0.755835	1.43675	2.06403e-05	0.000525457
TC1400008705.hg.1	SLC7A8	1.8867	1.30028	2.47312	2.08021e-05	0.000528093
TC1500007980.hg.1	CHRNA5	1.13168	0.77945	1.4839	2.10619e-05	0.000533279
TC0300012187.hg.1	WDR5B	1.09155	0.751808	1.43129	2.10652e-05	0.000533279
TC0500009108.hg.1	GPX3	1.18018	0.812218	1.54815	2.14007e-05	0.000540262
TC0X00008596.hg.1	CDR1	2.08877	1.43709	2.74045	2.15304e-05	0.000543034
TC1200007810.hg.1	ORMDL2	1.05316	0.724442	1.38187	2.16125e-05	0.000544598
TC1100012722.hg.1	CDON	2.33434	1.605	3.06367	2.18109e-05	0.000547569
TC1100011867.hg.1	FZD4	1.26533	0.869811	1.66085	2.19046e-05	0.000549413
TC2000007572.hg.1	NCOA3	0.908446	0.624143	1.19275	2.21435e-05	0.000552855
TC0900008490.hg.1	C9orf43	1.61152	1.1066	2.11644	2.23792e-05	0.000556822
TC0600007847.hg.1	CDKN1A	1.06996	0.734518	1.40541	2.25048e-05	0.000558483
TC0200013913.hg.1	IL1A	1.33011	0.913078	1.74713	2.25169e-05	0.000558483
TC0700011962.hg.1	AZGP1	1.13114	0.776464	1.48581	2.25332e-05	0.000558483
TC1200007864.hg.1	NXPH4	1.26291	0.866553	1.65926	2.2723e-05	0.000562162
TC0200016755.hg.1	NEUROD1	1.26767	0.869568	1.66578	2.28551e-05	0.000564916
TC0100008845.hg.1	ADGRL2	1.15438	0.791573	1.51718	2.30163e-05	0.000568384
TC0400011579.hg.1	PLA2G12A	1.32125	0.905513	1.73698	2.32624e-05	0.00057342
TC0200016494.hg.1	CNNM4	1.35944	0.931398	1.78748	2.34057e-05	0.000575906
TC0600013537.hg.1	RAET1G	1.00548	0.688539	1.32243	2.36433e-05	0.000581227
TC1000011381.hg.1	SLC16A12	1.28535	0.880035	1.69067	2.37262e-05	0.000582239
TC1200010598.hg.1	RND1	1.41031	0.96534	1.85528	2.38465e-05	0.000583374
TC0300007566.hg.1	SPATA12	0.94352	0.645813	1.24123	2.38575e-05	0.000583374
TC0100009572.hg.1	FAM46C	1.33	0.910344	1.74965	2.38581e-05	0.000583374
TC0300013855.hg.1	NFKBIZ	1.07516	0.735846	1.41447	2.39019e-05	0.000583374
TC0100016122.hg.1	IGSF8	1.05288	0.720567	1.38519	2.39215e-05	0.000583374
TC0200016553.hg.1	DAPL1	1.27301	0.871174	1.67484	2.39468e-05	0.000583374
TC0500012282.hg.1	HDAC3	1.01295	0.693186	1.33271	2.39595e-05	0.000583374
TC0500008233.hg.1	C5orf30	1.18828	0.813157	1.56341	2.39666e-05	0.000583374
TC1000011487.hg.1	SORBS1	1.45991	0.998659	1.92117	2.41466e-05	0.000586651
TC0800010926.hg.1	PAG1	1.46703	1.00343	1.93062	2.41914e-05	0.000586694
TC0300008148.hg.1	TMEM45A	1.50867	1.03182	1.98552	2.42334e-05	0.000586694
TC0100015830.hg.1	FLG	1.15138	0.787427	1.51534	2.42558e-05	0.000586694
TC0600011943.hg.1	ENPP5	1.1254	0.769112	1.48168	2.45949e-05	0.000593026
TC1100012186.hg.1	MSANTD4	0.893814	0.610725	1.1769	2.46887e-05	0.000594564
TC1700011261.hg.1	2004-09-01	0.980589	0.669796	1.29138	2.48496e-05	0.000596696
TC0400007938.hg.1	BMP2K	0.95207	0.650286	1.25385	2.48713e-05	0.000596696
TC1000010006.hg.1	DNAJC1	1.3987	0.95486	1.84253	2.51183e-05	0.000600653
TC0300008654.hg.1	ROPN1B	0.926607	0.632538	1.22068	2.51467e-05	0.000600802
TC0700008450.hg.1	LMTK2	1.06107	0.724111	1.39802	2.52925e-05	0.000603755
TC1300007845.hg.1	CLYBL	1.1029	0.752434	1.45337	2.54407e-05	0.000606229
TC1100013043.hg.1	FAM89B	0.905281	0.617548	1.19302	2.54922e-05	0.000606925
TC0600009821.hg.1	ULBP1	1.24305	0.847847	1.63825	2.55576e-05	0.000607468
TC0200014991.hg.1	GPR155	1.36245	0.929226	1.79568	2.55918e-05	0.000607468
TC0300011173.hg.1	NT5DC2	0.8383	0.571348	1.10525	2.59354e-05	0.000613211
TC0400008551.hg.1	SYNPO2	1.43745	0.979703	1.8952	2.59367e-05	0.000613211
TC0500009046.hg.1	ADRB2	1.20137	0.818292	1.58445	2.62493e-05	0.000618452
TC1600008675.hg.1	KIAA0513	0.974827	0.663987	1.28567	2.62494e-05	0.000618452
TC0600008632.hg.1	BCKDHB	0.90875	0.618799	1.1987	2.63979e-05	0.000620877
TC0800009764.hg.1	PSD3	0.964341	0.656588	1.27209	2.64483e-05	0.000621147
TC1500007695.hg.1	PAQR5	1.71338	1.16597	2.2608	2.67211e-05	0.000626388
TC0200008300.hg.1	RMND5A	0.999964	0.680476	1.31945	2.67244e-05	0.000626388
TC0200014597.hg.1	RND3	0.946545	0.644009	1.24908	2.6817e-05	0.000628017
TC0200010615.hg.1	CCNYL1	1.15281	0.784247	1.52137	2.68834e-05	0.000628892
TC1300008468.hg.1	SLC46A3	1.11414	0.757912	1.47036	2.69006e-05	0.000628892
TC0100009341.hg.1	KIAA1324	1.25649	0.85441	1.65858	2.71102e-05	0.000632325
TC0900011260.hg.1	ALAD	1.0299	0.700316	1.35948	2.71172e-05	0.000632325
TC0200016626.hg.1	MBOAT2	0.971696	0.660197	1.2832	2.7548e-05	0.00064072
TC0100017078.hg.1	RAB29	1.19338	0.81049	1.57627	2.77617e-05	0.000644588
TC0X00010889.hg.1	SMIM10L2B	0.970737	0.658926	1.28255	2.80473e-05	0.000649556
TC0300009282.hg.1	TIPARP	0.847142	0.574895	1.11939	2.81748e-05	0.000651399
TC0800012312.hg.1	SGK3	1.23393	0.837314	1.63055	2.82177e-05	0.000651835
TC1300009740.hg.1	LIG4	1.00569	0.682363	1.32902	2.82748e-05	0.0006526
TC2000009447.hg.1	DPM1	0.980623	0.665226	1.29602	2.83795e-05	0.000654463
TC0700012427.hg.1	FAM3C	0.952763	0.646197	1.25933	2.84881e-05	0.000655738
TC0600009076.hg.1	ARMC2	1.21831	0.825615	1.61101	2.89422e-05	0.000663805
TC0500010924.hg.1	ADAMTS6	1.73422	1.17485	2.29358	2.91191e-05	0.000665871
TC1700007344.hg.1	NLK	0.990203	0.670392	1.31001	2.947e-05	0.000671072
TC0800011597.hg.1	EXT1	1.23289	0.834467	1.6313	2.96223e-05	0.000673412
TC0100008052.hg.1	CFAP57	1.36148	0.921407	1.80156	2.96826e-05	0.00067422
TC0100017310.hg.1	ESRRG	1.36634	0.924528	1.80816	2.97845e-05	0.00067597
TC1200010198.hg.1	ASUN	0.951857	0.643843	1.25987	2.99824e-05	0.00067876
TC0X00008492.hg.1	SMIM10	1.06975	0.723522	1.41598	3.00339e-05	0.000679361
TC1300009232.hg.1	DIS3	0.854864	0.577909	1.13182	3.03029e-05	0.00068374
TC0500009211.hg.1	CYFIP2	1.19122	0.805194	1.57724	3.03736e-05	0.000684765
TC1900011029.hg.1	MEIS3	1.02376	0.691786	1.35573	3.05503e-05	0.000687311
TC1200011567.hg.1	TMCC3	1.38198	0.933832	1.83014	3.05623e-05	0.000687311
TC0900007646.hg.1	VPS13A	1.12796	0.76182	1.49409	3.08345e-05	0.000691096
TC0600009234.hg.1	FAM26E	1.10875	0.74882	1.46868	3.08577e-05	0.000691096
TC1000010022.hg.1	PIP4K2A	1.10424	0.745677	1.46281	3.09342e-05	0.000692238
TC0600010797.hg.1	MAK	1.50189	1.01306	1.99073	3.15938e-05	0.0007018
TC1100006749.hg.1	ZNF215	1.34645	0.908072	1.78483	3.16821e-05	0.000703188
TC0X00008481.hg.1	FAM122C	1.10631	0.745985	1.46664	3.17884e-05	0.000704971
23076546	NA	0.909822	0.613334	1.20631	3.19397e-05	0.000707749
TC0600012428.hg.1	UBE3D	1.21792	0.820933	1.61491	3.20114e-05	0.00070876
TC0500011748.hg.1	CCDC112	1.23869	0.834778	1.6426	3.21209e-05	0.000709934
TC0400011563.hg.1	ETNPPL	1.87779	1.26544	2.49015	3.21427e-05	0.000709934
TC0900008197.hg.1	GALNT12	1.01684	0.685208	1.34847	3.21732e-05	0.00071003
TC0100017947.hg.1	OPN3	1.53972	1.03742	2.04202	3.22539e-05	0.000711233
TC0700008292.hg.1	STEAP1	1.80489	1.21574	2.39405	3.24252e-05	0.000713277
TC0400010167.hg.1	DCAF16	0.916036	0.616989	1.21508	3.24575e-05	0.000713409
TC1500008511.hg.1	LRRC28	0.991554	0.667435	1.31567	3.2837e-05	0.000720585
TC0300011485.hg.1	FOXP1	1.31894	0.887609	1.75027	3.29702e-05	0.000722342
TC0300012449.hg.1	CPNE4	2.10935	1.41926	2.79945	3.30886e-05	0.000723187
TC0100008564.hg.1	ATG4C	1.03319	0.694788	1.3716	3.34316e-05	0.000729511
TC1800009289.hg.1	ACAA2	1.1832	0.794785	1.57161	3.41154e-05	0.000740867
TC1700008418.hg.1	DYNLL2	0.920656	0.618115	1.2232	3.44335e-05	0.000747176
TC0300009474.hg.1	CLDN11	1.15815	0.777238	1.53907	3.47022e-05	0.000750518
TC0400006804.hg.1	USP17L22	1.03369	0.693485	1.37388	3.49057e-05	0.000753813
TC1900007752.hg.1	RGS9BP	0.78577	0.527082	1.04446	3.50029e-05	0.000755313
TC1200007861.hg.1	LRP1	0.996707	0.668532	1.32488	3.5044e-05	0.000755601
TC0700012111.hg.1	FBXL13	1.02834	0.689606	1.36707	3.51766e-05	0.000757003
TC2000007476.hg.1	STK4	1.0204	0.684092	1.35671	3.53579e-05	0.000758757
TC1900007399.hg.1	TMEM59L	1.15204	0.772267	1.53181	3.54198e-05	0.000759486
TC1200011914.hg.1	HVCN1	1.26234	0.845899	1.67878	3.56561e-05	0.00076335
TC1900007850.hg.1	CD22	1.32599	0.88818	1.76381	3.59302e-05	0.000768613
TC0600008897.hg.1	POU3F2	1.20867	0.809449	1.60789	3.60471e-05	0.000769902
TC1800006937.hg.1	TAF4B	1.31394	0.879657	1.74823	3.62658e-05	0.000770322
TC1300006594.hg.1	TNFRSF19	0.905008	0.605858	1.20416	3.62934e-05	0.000770322
TC0500011194.hg.1	F2RL2	1.24378	0.83231	1.65526	3.65639e-05	0.000775457
TC0400012857.hg.1	RAPGEF2	0.83794	0.560614	1.11527	3.66999e-05	0.000777626
TC0200012489.hg.1	PIGF	1.00833	0.674589	1.34208	3.67234e-05	0.000777626
TC0300009229.hg.1	RAP2B	0.859096	0.574517	1.14367	3.69907e-05	0.000781884
TC1800008781.hg.1	ATP8B1	1.23988	0.829138	1.65062	3.70107e-05	0.000781884
TC0700006867.hg.1	DNAH11	0.942554	0.630095	1.25501	3.724e-05	0.000786116
TC0200007155.hg.1	EHD3	1.24556	0.832398	1.65873	3.74487e-05	0.000789296
TC0300013417.hg.1	LIPH	1.40496	0.938785	1.87113	3.75442e-05	0.000790697
TC1400009490.hg.1	PIGH	0.901165	0.602065	1.20027	3.76448e-05	0.000792202
TC0400011749.hg.1	BBS7	0.977948	0.653272	1.30262	3.77396e-05	0.000793583
TC0400007542.hg.1	KIT	1.08515	0.724488	1.4458	3.81078e-05	0.000800706
TC1100009618.hg.1	GLB1L2	1.37702	0.918552	1.83548	3.87077e-05	0.000809835
TC0300013684.hg.1	TFRC	1.12439	0.750026	1.49875	3.87147e-05	0.000809835
TC0100018464.hg.1	PPM1J	1.18795	0.792392	1.58352	3.87453e-05	0.000809835
TC0300013108.hg.1	TNIK	1.25606	0.837645	1.67447	3.88889e-05	0.00081075
TC0400008483.hg.1	UGT8	0.879595	0.586523	1.17267	3.89663e-05	0.00081075
TC0700012047.hg.1	IFT22	0.83554	0.557093	1.11399	3.90346e-05	0.00081078
TC0300008150.hg.1	ADGRG7	1.04949	0.699533	1.39945	3.92437e-05	0.00081388
TC0900010284.hg.1	ANKRD20A1	1.06642	0.710664	1.42218	3.93956e-05	0.000816407
TC0900007604.hg.1	OSTF1	1.06072	0.706524	1.41492	3.97378e-05	0.000822246
TC0X00008532.hg.1	BRS3	1.0495	0.698783	1.40023	4.00096e-05	0.000824732
TC0400009526.hg.1	C4orf47	1.1007	0.732603	1.4688	4.02712e-05	0.000828107
TC1800007052.hg.1	ASXL3	1.25938	0.838151	1.68061	4.03256e-05	0.000828107
TC0900012126.hg.1	ANKRD20A3	1.09903	0.731363	1.46671	4.03978e-05	0.000828963
TC0200016624.hg.1	KIDINS220	0.818427	0.543951	1.0929	4.12982e-05	0.000842354
TC1600007962.hg.1	MT1A	0.985355	0.654586	1.31612	4.1645e-05	0.00084703
TC1600011442.hg.1	MAP1LC3B	0.822465	0.546359	1.09857	4.16677e-05	0.00084703
TC0X00009427.hg.1	BCOR	1.00096	0.6648	1.33713	4.18173e-05	0.000849118
TC0200016587.hg.1	PLCL1	1.28949	0.856339	1.72264	4.1891e-05	0.00084998
TC0400012972.hg.1	RNF150	1.45864	0.968468	1.94881	4.20462e-05	0.000852494
TC0800009927.hg.1	EBF2	1.10908	0.736273	1.48189	4.21528e-05	0.000854017
TC0100009408.hg.1	PIFO	1.61555	1.07211	2.159	4.24211e-05	0.0008571
TC0900006762.hg.1	ACER2	1.0623	0.704948	1.41964	4.2431e-05	0.0008571
TC2200006935.hg.1	ADRBK2	1.1243	0.745733	1.50286	4.27913e-05	0.000862455
TC1200007010.hg.1	PLEKHA5	1.08317	0.71828	1.44807	4.29748e-05	0.000864466
TC1300008497.hg.1	UBL3	0.8648	0.573438	1.15616	4.30182e-05	0.000864466
TC0200011837.hg.1	FAM49A	1.13352	0.751331	1.51571	4.33114e-05	0.000869073
TC1200007809.hg.1	GDF11	1.38434	0.917226	1.85146	4.3606e-05	0.000874338
TC0600007012.hg.1	CD83	1.06215	0.703665	1.42063	4.36983e-05	0.000875544
TC0300007325.hg.1	ZNF589	0.877556	0.581337	1.17378	4.37469e-05	0.000875731
TC0300014066.hg.1	SERP1	1.28738	0.852794	1.72196	4.37721e-05	0.000875731
TC1100006812.hg.1	ZNF143	0.892032	0.590844	1.19322	4.3853e-05	0.000876705
TC0700007267.hg.1	YAE1D1	0.91974	0.608927	1.23055	4.41918e-05	0.000882829
TC1300009956.hg.1	LACC1	1.59958	1.05897	2.14019	4.42315e-05	0.000882974
TC0100010798.hg.1	QSOX1	1.09884	0.727152	1.47053	4.45648e-05	0.000888322
TC0X00009341.hg.1	DMD	0.9975	0.65987	1.33513	4.4823e-05	0.000890856
TC0900010607.hg.1	AGTPBP1	1.02678	0.679202	1.37435	4.48635e-05	0.000891011
TC0500012164.hg.1	GFRA3	0.81594	0.539627	1.09225	4.50203e-05	0.000893097
TC0100010543.hg.1	ATP1B1	0.802547	0.53076	1.07433	4.50342e-05	0.000893097
TC0400011538.hg.1	PAPSS1	0.879961	0.581853	1.17807	4.51744e-05	0.000894571
TC1200009768.hg.1	LPCAT3	0.955871	0.631892	1.27985	4.53665e-05	0.00089715
TC1200008322.hg.1	TMTC2	1.022	0.675604	1.3684	4.53706e-05	0.00089715
TC1100013087.hg.1	BIRC3	1.44077	0.952211	1.92933	4.55569e-05	0.000899083
TC1100007876.hg.1	TMEM179B	0.831821	0.549714	1.11393	4.56136e-05	0.000899338
TC1200010185.hg.1	ITPR2	1.01773	0.671857	1.3636	4.6456e-05	0.000914911
TC1200011474.hg.1	ATP2B1	0.960252	0.633903	1.2866	4.64707e-05	0.000914911
TC0500013235.hg.1	FAM53C	0.841395	0.555366	1.12742	4.65785e-05	0.000915729
TC0700006619.hg.1	SLC29A4	1.18976	0.785273	1.59425	4.66133e-05	0.000915729
TC0600009362.hg.1	HEY2	1.45401	0.959529	1.94849	4.67402e-05	0.000917559
TC0600007774.hg.1	ANKS1A	0.861809	0.568637	1.15498	4.68652e-05	0.000918687
TC0700006737.hg.1	ARL4A	1.5002	0.989225	2.01118	4.7384e-05	0.000927685
TC0600008622.hg.1	SH3BGRL2	0.858044	0.565783	1.1503	4.73925e-05	0.000927685
TC0200011040.hg.1	ITM2C	1.09282	0.720355	1.46529	4.76606e-05	0.000931591
TC2100008526.hg.1	SLC37A1	1.06219	0.70004	1.42435	4.78082e-05	0.000933805
TC1400007265.hg.1	TMEM260	1.13895	0.7505	1.5274	4.7947e-05	0.000935845
TC1700008247.hg.1	TMEM92	1.28002	0.843404	1.71664	4.79969e-05	0.000936146
TC0100018366.hg.1	CHRM3	0.808188	0.532364	1.08401	4.82294e-05	0.000938283
TC1900010782.hg.1	ATP1A3	1.33041	0.875889	1.78493	4.86718e-05	0.000943472
23076438	NA	0.968941	0.637902	1.29998	4.86848e-05	0.000943472
TC0X00009100.hg.1	TRAPPC2	0.877378	0.577317	1.17744	4.91238e-05	0.000949949
TC0300006477.hg.1	ITPR1	0.900828	0.592521	1.20913	4.94428e-05	0.000954759
TC0800012313.hg.1	SGK3	1.1789	0.775219	1.58257	4.96624e-05	0.000957639
TC1900008078.hg.1	LGALS14	1.28982	0.847587	1.73205	5.02325e-05	0.000966576
TC1300008766.hg.1	ENOX1	0.975389	0.640525	1.31025	5.08176e-05	0.000973481
TC0100016438.hg.1	ANKRD45	1.03541	0.679298	1.39153	5.16358e-05	0.000986296
TC0400012477.hg.1	SPATA4	1.04753	0.686909	1.40814	5.20619e-05	0.000991863
TC1300008660.hg.1	PROSER1	0.78811	0.516619	1.0596	5.23658e-05	0.000995116
TC0600007862.hg.1	PIM1	1.17594	0.770838	1.58104	5.23745e-05	0.000995116

## Sheet: DMSO-JOC1_DOWN
transcript	geneSymbol	logFC	Confidence Interval. Left.	Confidence Interval. Right.	P.Value	adj.P.Val
TC0100017142.hg.1	CD34	-2.25933	-2.53226	-1.98639	1.53319e-09	3.32389e-06
TC0500007138.hg.1	IL7R	-4.01787	-4.51433	-3.52141	1.94875e-09	3.32389e-06
TC0800010708.hg.1	CPA6	-3.20335	-3.60012	-2.80658	1.99926e-09	3.32389e-06
TC1100011259.hg.1	FOSL1	-2.6499	-2.97932	-2.32048	2.07827e-09	3.32389e-06
TC1400007404.hg.1	RHOJ	-2.89629	-3.28351	-2.50906	4.49001e-09	5.25059e-06
TC0100016831.hg.1	ASPM	-2.0122	-2.2932	-1.7312	7.10565e-09	6.23211e-06
TC1400010715.hg.1	AJUBA	-2.54574	-2.90497	-2.18651	7.92908e-09	6.53284e-06
TC2200009271.hg.1	APOBEC3C	-1.94386	-2.22095	-1.66677	8.82057e-09	6.67676e-06
TC0100008033.hg.1	ERMAP	-2.27565	-2.60205	-1.94924	9.41388e-09	6.67676e-06
TC0100008807.hg.1	NEXN	-2.89926	-3.31703	-2.48149	9.87998e-09	6.67676e-06
TC0300008952.hg.1	FAIM	-1.86092	-2.13263	-1.58921	1.1346e-08	6.67676e-06
TC1200009759.hg.1	CDCA3	-2.45553	-2.81534	-2.09571	1.17812e-08	6.67676e-06
TC1300007870.hg.1	ITGBL1	-2.23227	-2.56109	-1.90345	1.24474e-08	6.67676e-06
TC0100014852.hg.1	GBP1	-3.16438	-3.63106	-2.6977	1.26032e-08	6.67676e-06
TC0600010057.hg.1	ACAT2	-2.36117	-2.71424	-2.00809	1.45686e-08	7.07331e-06
TC0500007303.hg.1	NNT	-2.52186	-2.90423	-2.1395	1.68391e-08	7.89376e-06
TC0300007223.hg.1	KIF15	-2.3296	-2.6886	-1.97061	1.99504e-08	8.72125e-06
23074032	NA	-2.29783	-2.65236	-1.9433	2.02081e-08	8.72125e-06
TC0200009739.hg.1	GALNT5	-2.90284	-3.35291	-2.45276	2.12663e-08	8.89553e-06
TC1100008236.hg.1	CCND1	-1.62624	-1.88041	-1.37207	2.31155e-08	9.30154e-06
TC0800011683.hg.1	FBXO32	-2.38036	-2.7526	-2.00813	2.32463e-08	9.30154e-06
TC1100009561.hg.1	NTM	-3.05502	-3.53328	-2.57676	2.3517e-08	9.30154e-06
TC1000008955.hg.1	PLEKHS1	-3.3747	-3.90862	-2.84078	2.62518e-08	9.41298e-06
TC0700008010.hg.1	GTF2I	-1.98187	-2.29552	-1.66823	2.63277e-08	9.41298e-06
TC0600007284.hg.1	HIST1H4E	-2.33885	-2.70978	-1.96792	2.69184e-08	9.41298e-06
TC1500007392.hg.1	CCNB2	-2.42859	-2.81376	-2.04342	2.69267e-08	9.41298e-06
TC1200009919.hg.1	TAS2R10	-2.12414	-2.46178	-1.7865	2.75602e-08	9.41298e-06
TC1100012957.hg.1	TRIM22	-3.58999	-4.16154	-3.01843	2.80234e-08	9.41298e-06
TC0900011709.hg.1	TOR1A	-1.72894	-2.00455	-1.45334	2.83888e-08	9.41298e-06
TC0800010553.hg.1	NSMAF	-2.17528	-2.5228	-1.82776	2.90444e-08	9.51213e-06
TC1200009834.hg.1	MFAP5	-1.95877	-2.27689	-1.64065	3.44597e-08	1.06469e-05
TC2200007467.hg.1	ZC3H7B	-2.36541	-2.75091	-1.97992	3.57238e-08	1.08257e-05
TC1100006879.hg.1	PARVA	-1.97274	-2.29536	-1.65013	3.70303e-08	1.08553e-05
TC1200009621.hg.1	FOXM1	-2.13706	-2.48664	-1.78748	3.71306e-08	1.08553e-05
TC0100010334.hg.1	UFC1	-2.3244	-2.70665	-1.94215	3.92351e-08	1.13485e-05
TC1900008143.hg.1	AXL	-3.0852	-3.59526	-2.57513	4.14577e-08	1.1502e-05
TC0700011518.hg.1	GTF2IRD2	-2.13256	-2.48697	-1.77816	4.37488e-08	1.2015e-05
TC0400012473.hg.1	GPM6A	-2.59371	-3.02588	-2.16153	4.49522e-08	1.21046e-05
TC0700007610.hg.1	LANCL2	-1.77262	-2.07126	-1.47398	5.03941e-08	1.31306e-05
TC1900011774.hg.1	EMP3	-2.00153	-2.33894	-1.66412	5.07087e-08	1.31306e-05
HTA2-pos-PSR17013958.hg.1	NA	-1.77665	-2.07647	-1.47683	5.12812e-08	1.31536e-05
TC0100010786.hg.1	FAM163A	-2.02908	-2.37239	-1.68577	5.26673e-08	1.3259e-05
TC0100008190.hg.1	CMPK1	-1.67109	-1.95535	-1.38682	5.56815e-08	1.37438e-05
TC1700012380.hg.1	SPAG5	-2.75328	-3.22193	-2.28464	5.60367e-08	1.37438e-05
TC2200007313.hg.1	TRIOBP	-1.88238	-2.20282	-1.56193	5.61094e-08	1.37438e-05
TC0600009140.hg.1	GTF3C6	-2.24869	-2.63237	-1.865	5.7457e-08	1.38363e-05
TC0200008502.hg.1	NCAPH	-2.0697	-2.42288	-1.71653	5.7505e-08	1.38363e-05
TC1800009245.hg.1	SERPINB8	-1.88895	-2.21227	-1.56563	5.93572e-08	1.39093e-05
TC0600013602.hg.1	FBXO5	-2.04542	-2.3999	-1.69093	6.74917e-08	1.47987e-05
TSUnmapped00000627.hg.1	KIF15	-2.01212	-2.36111	-1.66312	6.80559e-08	1.4803e-05
TC0100008101.hg.1	KIF2C	-2.61577	-3.07178	-2.15976	7.17107e-08	1.51143e-05
TC0300011436.hg.1	SUCLG2	-1.85342	-2.1778	-1.52905	7.46598e-08	1.55533e-05
TC1200006656.hg.1	C12orf57	-1.67172	-1.9665	-1.37694	8.06696e-08	1.61274e-05
TC0500013193.hg.1	CRHBP	-2.5628	-3.01666	-2.10894	8.43189e-08	1.67339e-05
TC0300010952.hg.1	LRRC2	-1.60871	-1.89443	-1.32299	8.6861e-08	1.71135e-05
TC0X00010136.hg.1	TAF9B	-2.05932	-2.42826	-1.69038	9.49545e-08	1.76503e-05
TC1200012105.hg.1	WSB2	-1.8987	-2.23895	-1.55845	9.52118e-08	1.76503e-05
TC0100011581.hg.1	CENPF	-1.88335	-2.22105	-1.54564	9.58104e-08	1.76503e-05
TC1300009924.hg.1	GAS6	-1.73375	-2.04498	-1.42252	9.69114e-08	1.76503e-05
TC0300006575.hg.1	FANCD2	-1.94926	-2.30089	-1.59763	1.01903e-07	1.81088e-05
TC0100007841.hg.1	CDCA8	-2.18321	-2.57824	-1.78819	1.05109e-07	1.84368e-05
TC0200010443.hg.1	CFLAR	-2.32675	-2.74801	-1.90549	1.05783e-07	1.84368e-05
TC1700008263.hg.1	ABCC3	-2.935	-3.46922	-2.40078	1.11715e-07	1.91033e-05
TC2000007503.hg.1	UBE2C	-2.12443	-2.51229	-1.73657	1.15255e-07	1.93437e-05
TC0100013028.hg.1	EPHA2	-1.64301	-1.94318	-1.34284	1.16063e-07	1.93597e-05
TC0200011551.hg.1	ADI1	-2.25586	-2.6687	-1.84303	1.18099e-07	1.95078e-05
TC1700010618.hg.1	TOP2A	-1.61396	-1.90957	-1.31835	1.19103e-07	1.95078e-05
TC1500010463.hg.1	PRC1	-1.72774	-2.04516	-1.41031	1.22911e-07	1.96578e-05
TC0800007221.hg.1	NRG1	-1.59032	-1.88417	-1.29647	1.30297e-07	2.04777e-05
TC0700008873.hg.1	CAV1	-1.49121	-1.76726	-1.21517	1.32781e-07	2.06325e-05
TC0600008539.hg.1	CD109	-1.87653	-2.22474	-1.52832	1.36091e-07	2.08349e-05
TC1200011873.hg.1	MMAB	-1.70376	-2.02058	-1.38693	1.39091e-07	2.08349e-05
TC0800009970.hg.1	PBK	-2.10593	-2.50017	-1.7117	1.48905e-07	2.16518e-05
TC1500007510.hg.1	TPM1	-1.87728	-2.22912	-1.52544	1.5068e-07	2.16765e-05
TC2000009550.hg.1	AURKA	-1.94543	-2.31284	-1.57801	1.62913e-07	2.33128e-05
TC2000009178.hg.1	JPH2	-1.77387	-2.1102	-1.43753	1.69592e-07	2.40158e-05
TC0X00007686.hg.1	PBDC1	-1.45867	-1.73618	-1.18115	1.75577e-07	2.43559e-05
TC0600014083.hg.1	HIST1H2AG	-2.23116	-2.65764	-1.80468	1.84171e-07	2.529e-05
TC0500007972.hg.1	VCAN	-2.17968	-2.59688	-1.76248	1.86727e-07	2.53005e-05
TC1200012584.hg.1	TAPBPL	-1.41642	-1.68771	-1.14514	1.87969e-07	2.53005e-05
TC0900011388.hg.1	PHF19	-1.83256	-2.18406	-1.48106	1.90779e-07	2.55522e-05
TC2200008477.hg.1	PATZ1	-1.68192	-2.00509	-1.35875	1.94204e-07	2.58834e-05
TC0400011748.hg.1	CCNA2	-1.81939	-2.16985	-1.46893	1.99183e-07	2.62892e-05
TC0600007268.hg.1	HIST1H4C	-1.65159	-1.97058	-1.33259	2.04754e-07	2.67647e-05
TC0600011185.hg.1	HIST1H2BK	-1.70368	-2.03325	-1.37411	2.07986e-07	2.69955e-05
TC0500007665.hg.1	CCNB1	-2.07498	-2.47941	-1.67056	2.24491e-07	2.86558e-05
TC0200015865.hg.1	SCG2	-1.48934	-1.78071	-1.19796	2.3325e-07	2.9225e-05
TC0200014610.hg.1	NMI	-3.00068	-3.5889	-2.41246	2.3798e-07	2.96809e-05
TC0100016006.hg.1	GPATCH4	-1.57667	-1.88645	-1.26688	2.43604e-07	3.02436e-05
TC1500010350.hg.1	NTRK3	-1.52389	-1.82519	-1.2226	2.59561e-07	3.18215e-05
TC1200006561.hg.1	RAD51AP1	-2.42124	-2.90074	-1.94174	2.63892e-07	3.18887e-05
TC0800010252.hg.1	ANK1	-2.15142	-2.57823	-1.7246	2.68667e-07	3.20386e-05
23075879	NA	-1.4701	-1.76236	-1.17785	2.74366e-07	3.24337e-05
23076022	NA	-1.4701	-1.76236	-1.17785	2.74366e-07	3.24337e-05
TC1900006628.hg.1	NFIC	-1.56557	-1.87723	-1.25391	2.78165e-07	3.27403e-05
TC1700009043.hg.1	BIRC5	-1.66751	-1.99989	-1.33512	2.8186e-07	3.30323e-05
TC1700007557.hg.1	CCL2	-2.70733	-3.24982	-2.16484	2.97215e-07	3.43871e-05
TC0700013578.hg.1	SEMA3A	-1.55322	-1.86468	-1.24176	2.99434e-07	3.44608e-05
TC0900011200.hg.1	KIAA0368	-2.28146	-2.7401	-1.82281	3.07154e-07	3.50891e-05
TC1500006785.hg.1	ARHGAP11B	-1.89364	-2.27484	-1.51245	3.11321e-07	3.54163e-05
TC0200016417.hg.1	CENPA	-1.70872	-2.05321	-1.36423	3.16178e-07	3.57472e-05
TC1700009679.hg.1	AURKB	-1.79889	-2.16165	-1.43613	3.16944e-07	3.57472e-05
TC0100017523.hg.1	LIN9	-1.53759	-1.84813	-1.22705	3.21853e-07	3.58734e-05
TC1200012265.hg.1	CDK2AP1	-1.82717	-2.19642	-1.45793	3.23834e-07	3.58734e-05
TC0100017075.hg.1	NUCKS1	-1.66247	-1.99885	-1.3261	3.27858e-07	3.58734e-05
23074026	NA	-1.89507	-2.27868	-1.51146	3.29368e-07	3.58734e-05
TC0800009239.hg.1	CYC1	-1.38262	-1.66254	-1.1027	3.29852e-07	3.58734e-05
TC0900011305.hg.1	TNC	-2.74405	-3.30022	-2.18789	3.33542e-07	3.59868e-05
TC0900008716.hg.1	NEK6	-1.52849	-1.83863	-1.21834	3.37416e-07	3.62609e-05
TC1700006758.hg.1	MPDU1	-1.62001	-1.94887	-1.29115	3.38867e-07	3.62735e-05
TC1600010168.hg.1	SHCBP1	-1.63293	-1.96562	-1.30024	3.51522e-07	3.73113e-05
TC0200014361.hg.1	LYPD1	-2.20191	-2.65067	-1.75316	3.5268e-07	3.73113e-05
TC1000007986.hg.1	ANAPC16	-1.43062	-1.72368	-1.13756	3.71341e-07	3.88323e-05
TC1300007167.hg.1	PHF11	-1.75634	-2.11793	-1.39474	3.90607e-07	4.05352e-05
TC0900011626.hg.1	CIZ1	-1.35293	-1.63236	-1.0735	4.03345e-07	4.154e-05
23066344	NA	-2.26536	-2.73527	-1.79544	4.21344e-07	4.23188e-05
23066369	NA	-2.26536	-2.73527	-1.79544	4.21344e-07	4.23188e-05
TC0200014845.hg.1	SPC25	-1.75256	-2.1164	-1.38872	4.2484e-07	4.23188e-05
TC0X00007195.hg.1	RBM3	-1.80951	-2.1853	-1.43372	4.26274e-07	4.23188e-05
23074885	NA	-1.26787	-1.53128	-1.00445	4.28028e-07	4.23188e-05
23074891	NA	-1.26787	-1.53128	-1.00445	4.28028e-07	4.23188e-05
23074922	NA	-1.26787	-1.53128	-1.00445	4.28028e-07	4.23188e-05
TC1600007235.hg.1	PLK1	-2.01121	-2.42977	-1.59266	4.35343e-07	4.24781e-05
TC0200016099.hg.1	HJURP	-1.42642	-1.72348	-1.12937	4.38305e-07	4.24781e-05
TC2200009270.hg.1	APOBEC3B	-1.5194	-1.83831	-1.20049	4.74298e-07	4.54074e-05
TC0500013230.hg.1	PCBD2	-1.24265	-1.50417	-0.981115	4.87336e-07	4.63579e-05
TC1700010841.hg.1	CCDC43	-1.26864	-1.53661	-1.00067	5.05411e-07	4.75489e-05
TC1700011210.hg.1	COIL	-1.4766	-1.78967	-1.16352	5.24851e-07	4.92075e-05
TC2200007626.hg.1	ATXN10	-1.26513	-1.53387	-0.996386	5.3477e-07	4.97446e-05
TC2000009848.hg.1	UCKL1	-1.67463	-2.03059	-1.31867	5.38261e-07	4.97446e-05
TC0200008464.hg.1	KCNIP3	-2.5422	-3.08524	-1.99915	5.65571e-07	5.16017e-05
TC0200010410.hg.1	SPATS2L	-1.59592	-1.93756	-1.25429	5.77734e-07	5.25352e-05
TC0300013904.hg.1	NAALADL2	-1.83134	-2.22592	-1.43677	6.16317e-07	5.51219e-05
TC0800011646.hg.1	HAS2	-2.64253	-3.21304	-2.07202	6.28947e-07	5.57893e-05
TC0100007439.hg.1	PDIK1L	-1.20772	-1.4697	-0.945742	6.59397e-07	5.7279e-05
TC0500006472.hg.1	TRIP13	-2.00103	-2.43842	-1.56364	7.11617e-07	6.08432e-05
TC1500009830.hg.1	LCTL	-1.83597	-2.2381	-1.43385	7.2607e-07	6.18844e-05
TC0900011220.hg.1	SUSD1	-2.22112	-2.7082	-1.73403	7.35102e-07	6.24584e-05
TC1500007699.hg.1	KIF23	-1.83964	-2.24332	-1.43595	7.39877e-07	6.26683e-05
TC1200012143.hg.1	CIT	-1.54839	-1.8884	-1.20839	7.44808e-07	6.289e-05
TC0100015711.hg.1	HIST2H2AB	-1.69246	-2.06471	-1.32021	7.57121e-07	6.35351e-05
TC0300008467.hg.1	ARHGAP31	-2.10197	-2.56504	-1.6389	7.6941e-07	6.3974e-05
TC1600010732.hg.1	NQO1	-2.19273	-2.67634	-1.70913	7.78019e-07	6.44925e-05
TC0100017100.hg.1	EIF2D	-1.64997	-2.01464	-1.2853	7.94534e-07	6.54624e-05
TC1700012434.hg.1	HOXB7	-1.60702	-1.96306	-1.25098	8.13964e-07	6.67672e-05
TC0600011136.hg.1	HIST1H2BG	-1.82347	-2.22754	-1.41941	8.15282e-07	6.67672e-05
TC0100010100.hg.1	CKS1B	-1.42756	-1.74451	-1.11061	8.31204e-07	6.73405e-05
TC1500007633.hg.1	SMAD3	-1.41599	-1.73041	-1.10158	8.3219e-07	6.73405e-05
TC0500009610.hg.1	NSD1	-1.62473	-1.98629	-1.26318	8.50397e-07	6.82048e-05
TC1000012235.hg.1	MKI67	-1.54235	-1.88569	-1.19901	8.53361e-07	6.82413e-05
HTA2-pos-PSR05035203.hg.1	NA	-1.48177	-1.81191	-1.15164	8.60461e-07	6.86073e-05
TC1300009088.hg.1	DIAPH3	-1.84493	-2.25616	-1.4337	8.64301e-07	6.87119e-05
TC0X00008078.hg.1	MID2	-2.22388	-2.71991	-1.72784	8.70301e-07	6.89793e-05
TC1900011781.hg.1	PRMT1	-1.18355	-1.44774	-0.91937	8.76576e-07	6.89793e-05
TC0200009281.hg.1	MZT2B	-1.21384	-1.48486	-0.942823	8.78895e-07	6.89793e-05
TC1700010690.hg.1	NT5C3B	-1.18098	-1.44471	-0.91726	8.80349e-07	6.89793e-05
HTA2-pos-PSR05023592.hg.1	NA	-1.27811	-1.56392	-0.992301	8.92555e-07	6.95349e-05
TC0800006692.hg.1	MSRA	-1.72116	-2.10766	-1.33467	9.30348e-07	7.18615e-05
TC1900007963.hg.1	ZNF383	-1.22517	-1.50121	-0.949131	9.61707e-07	7.31534e-05
TC0100010397.hg.1	NUF2	-2.66563	-3.26665	-2.06461	9.68598e-07	7.31534e-05
TC0400011477.hg.1	CENPE	-1.63071	-1.99849	-1.26292	9.71452e-07	7.31657e-05
23075526	NA	-1.48335	-1.81954	-1.14716	1.01969e-06	7.56872e-05
23075637	NA	-1.48335	-1.81954	-1.14716	1.01969e-06	7.56872e-05
23075809	NA	-1.48335	-1.81954	-1.14716	1.01969e-06	7.56872e-05
23076270	NA	-1.48335	-1.81954	-1.14716	1.01969e-06	7.56872e-05
TC1700012078.hg.1	ALYREF	-1.40692	-1.72581	-1.08803	1.02041e-06	7.56872e-05
TC0600011536.hg.1	TAPBP	-1.36053	-1.66895	-1.05212	1.02163e-06	7.56872e-05
23076173	NA	-1.30941	-1.60669	-1.01213	1.03713e-06	7.64972e-05
TC1100013111.hg.1	CHEK1	-1.17379	-1.44031	-0.907274	1.03819e-06	7.64972e-05
TC0600011507.hg.1	PSMB8	-1.40724	-1.72743	-1.08705	1.05978e-06	7.7168e-05
TC1700012093.hg.1	FASN	-1.56054	-1.91677	-1.20431	1.09464e-06	7.85281e-05
TC1200006520.hg.1	TSPAN9	-1.32941	-1.63304	-1.02578	1.10039e-06	7.87333e-05
TC0800006697.hg.1	MSRA	-1.30659	-1.60529	-1.00789	1.11076e-06	7.92664e-05
23068519	NA	-1.89467	-2.32939	-1.45996	1.15106e-06	8.17129e-05
TC1600006597.hg.1	MLST8	-1.30701	-1.60733	-1.00669	1.16803e-06	8.27018e-05
23075715	NA	-1.25096	-1.53872	-0.963197	1.18079e-06	8.32295e-05
TSUnmapped00000190.hg.1	KIF15	-1.70477	-2.09695	-1.31259	1.1816e-06	8.32295e-05
TC1200010655.hg.1	LIMA1	-1.55678	-1.91514	-1.19842	1.189e-06	8.33186e-05
TC0600014247.hg.1	FAM65B	-1.70203	-2.09404	-1.31003	1.19522e-06	8.35393e-05
TC1200012755.hg.1	PRR4	-1.46364	-1.80119	-1.12608	1.21125e-06	8.42555e-05
TC2200008594.hg.1	MYH9	-1.38442	-1.70371	-1.06512	1.21166e-06	8.42555e-05
TC0300007645.hg.1	PTPRG	-2.33583	-2.87604	-1.79561	1.2452e-06	8.5928e-05
TC1200007707.hg.1	ESPL1	-1.42431	-1.75399	-1.09463	1.2556e-06	8.60703e-05
23076348	NA	-1.2502	-1.53961	-0.960794	1.25676e-06	8.60703e-05
23075888	NA	-1.19683	-1.47418	-0.919479	1.27013e-06	8.67676e-05
TC1000011445.hg.1	MYOF	-1.97803	-2.43707	-1.51899	1.288e-06	8.75629e-05
TSUnmapped00000255.hg.1	KIF15	-2.03638	-2.50909	-1.56367	1.29151e-06	8.75629e-05
TC1600007113.hg.1	C16orf62	-1.95223	-2.40551	-1.49895	1.29455e-06	8.75629e-05
TC1500008341.hg.1	MAN2A2	-1.26694	-1.56124	-0.972628	1.3007e-06	8.7754e-05
TC0500008777.hg.1	KIF20A	-2.50315	-3.08615	-1.92016	1.33447e-06	8.94335e-05
TC0100010161.hg.1	PMF1	-1.81012	-2.23176	-1.38847	1.33639e-06	8.94335e-05
TC0100012113.hg.1	RYR2	-2.10544	-2.59596	-1.61493	1.33835e-06	8.94335e-05
TC0600011184.hg.1	HIST1H2BJ	-1.58513	-1.95443	-1.21583	1.33876e-06	8.94335e-05
TC2200009278.hg.1	RBX1	-1.34712	-1.66219	-1.03206	1.39069e-06	9.11123e-05
TC0200015971.hg.1	SLC16A14	-1.40739	-1.73681	-1.07797	1.40147e-06	9.13687e-05
TC0700010671.hg.1	PDE1C	-1.4772	-1.82304	-1.13135	1.40466e-06	9.13687e-05
TC0100008057.hg.1	CDC20	-1.87648	-2.31611	-1.43686	1.41426e-06	9.17715e-05
TC1200010633.hg.1	MCRS1	-1.44042	-1.77826	-1.10257	1.42998e-06	9.2571e-05
TC1100007301.hg.1	PRR5L	-1.84483	-2.278	-1.41165	1.44577e-06	9.27101e-05
TC0500006523.hg.1	NDUFS6	-1.07952	-1.33313	-0.825915	1.45292e-06	9.27101e-05
TC0600011124.hg.1	HIST1H3B	-2.0484	-2.53016	-1.56664	1.46909e-06	9.31075e-05
TC0300013906.hg.1	KCNMB2	-1.88893	-2.33386	-1.44399	1.49139e-06	9.38488e-05
TC1100009657.hg.1	IFITM3	-1.61508	-1.9956	-1.23456	1.49459e-06	9.38488e-05
TC0500007605.hg.1	TRAPPC13	-1.25558	-1.5521	-0.959059	1.52976e-06	9.51252e-05
TC2200007324.hg.1	MICALL1	-1.52155	-1.88261	-1.16049	1.60345e-06	9.81895e-05
TC1000009844.hg.1	SEPHS1	-1.6281	-2.01476	-1.24144	1.61638e-06	9.82278e-05
TC2000008815.hg.1	BCL2L1	-1.13637	-1.40628	-0.866457	1.61852e-06	9.82278e-05
TC1200012573.hg.1	RHNO1	-1.42817	-1.7677	-1.08865	1.63259e-06	9.88609e-05
TC0100015864.hg.1	S100A6	-1.63734	-2.02723	-1.24745	1.65914e-06	0.000100245
TC0400012432.hg.1	HMGB2	-1.53751	-1.90439	-1.17063	1.69337e-06	0.000102087
TC0200006648.hg.1	IAH1	-1.82232	-2.25836	-1.38629	1.73942e-06	0.00010417
23076182	NA	-1.22741	-1.52139	-0.933435	1.75617e-06	0.000104712
TC1700007454.hg.1	GOSR1	-1.3504	-1.67503	-1.02578	1.82065e-06	0.000107379
TC0700013468.hg.1	NDUFB2	-1.28319	-1.59226	-0.974115	1.8557e-06	0.000108317
TC0700012443.hg.1	FEZF1	-1.28492	-1.59537	-0.974476	1.91266e-06	0.000110322
TC1800007440.hg.1	ZNF532	-1.30221	-1.61703	-0.987399	1.9239e-06	0.000110356
TC1700010599.hg.1	MED24	-1.56676	-1.94611	-1.1874	1.9531e-06	0.000110631
TC0500013328.hg.1	FAM169A	-1.35154	-1.67921	-1.02387	1.97812e-06	0.000111815
TC2200008859.hg.1	NDUFA6	-1.21358	-1.50792	-0.919241	1.98573e-06	0.000112013
TC0100015701.hg.1	HIST2H3A	-1.71037	-2.1253	-1.29545	1.99013e-06	0.000112028
TC1100008904.hg.1	YAP1	-1.90637	-2.37009	-1.44265	2.04324e-06	0.000114457
TC1200010650.hg.1	RACGAP1	-1.31341	-1.63304	-0.993788	2.05208e-06	0.000114567
TC0500008705.hg.1	TXNDC15	-2.01308	-2.50463	-1.52153	2.1209e-06	0.000117925
TC1700009888.hg.1	CENPV	-1.58812	-1.9769	-1.19934	2.17443e-06	0.000120298
TC1200008269.hg.1	NAV3	-1.45508	-1.81134	-1.09883	2.17686e-06	0.000120298
TC1100011257.hg.1	EFEMP2	-1.93693	-2.4117	-1.46216	2.20141e-06	0.000120918
HTA2-pos-PSR11017832.hg.1	NA	-1.24287	-1.54805	-0.937701	2.23876e-06	0.000122484
TC1100008652.hg.1	TMEM126A	-1.5507	-1.93146	-1.16994	2.23894e-06	0.000122484
TC2200009288.hg.1	TRMU	-1.51902	-1.89278	-1.14525	2.28524e-06	0.000123986
TC0100013723.hg.1	MRPS15	-1.29826	-1.61773	-0.978793	2.28685e-06	0.000123986
HTA2-pos-PSR11032411.hg.1	NA	-1.08061	-1.34655	-0.814672	2.2892e-06	0.000123986
23076493	NA	-1.22153	-1.52223	-0.920823	2.29545e-06	0.000124077
TC1500010709.hg.1	ARHGAP11B	-1.78226	-2.22118	-1.34335	2.30449e-06	0.000124319
TC1000010990.hg.1	DNAJB12	-1.29497	-1.61402	-0.975929	2.31373e-06	0.00012457
TC0300006791.hg.1	KAT2B	-1.15368	-1.43849	-0.868876	2.35954e-06	0.000126786
TC0600008863.hg.1	MANEA	-1.32907	-1.65728	-1.00086	2.36703e-06	0.000126937
TC0400008271.hg.1	NFKB1	-1.74621	-2.17799	-1.31444	2.39664e-06	0.000128272
TC0200007205.hg.1	RASGRP3	-2.53607	-3.1637	-1.90845	2.41706e-06	0.000128308
TC2100007208.hg.1	MX1	-1.99587	-2.49001	-1.50174	2.42648e-06	0.000128308
HTA2-pos-PSR11017827.hg.1	NA	-1.12968	-1.40941	-0.849951	2.43035e-06	0.000128308
TC1100010738.hg.1	PSMC3	-1.2053	-1.50453	-0.906067	2.49239e-06	0.000130318
TC0100009876.hg.1	HIST2H2AA3	-1.17842	-1.47118	-0.885665	2.50906e-06	0.000130687
TC0900008173.hg.1	ANP32B	-1.55485	-1.94156	-1.16814	2.53661e-06	0.00013187
TC0400009396.hg.1	NEIL3	-1.04532	-1.30601	-0.784633	2.60403e-06	0.000134347
TC1700007725.hg.1	LASP1	-1.08318	-1.35399	-0.812368	2.66856e-06	0.000137156
TC0300012164.hg.1	POLQ	-1.69031	-2.11389	-1.26673	2.72891e-06	0.000139361
TC0600008146.hg.1	RUNX2	-1.30542	-1.63299	-0.977836	2.76568e-06	0.000140817
TC0800008299.hg.1	SDC2	-1.38056	-1.72725	-1.03387	2.78536e-06	0.00014129
TC0700011645.hg.1	CACNA2D1	-1.69563	-2.1217	-1.26955	2.80198e-06	0.000141604
TC0300006483.hg.1	BHLHE40	-1.87031	-2.34095	-1.39968	2.84085e-06	0.000141985
TC0100018482.hg.1	HIST2H2AA4	-1.2285	-1.53792	-0.91908	2.8666e-06	0.000142812
TC0500011228.hg.1	ARSB	-1.47459	-1.8464	-1.10278	2.89704e-06	0.000143736
TC0100009938.hg.1	MLLT11	-1.43293	-1.7953	-1.07057	2.98043e-06	0.000146671
TC2200008001.hg.1	TXNRD2	-1.24924	-1.56562	-0.932859	3.02328e-06	0.000147111
TC0100009877.hg.1	HIST2H3A	-1.73923	-2.17981	-1.29866	3.02997e-06	0.000147111
TC1200006654.hg.1	ATN1	-1.58332	-1.98512	-1.18153	3.08287e-06	0.00014879
TC0100014050.hg.1	LRRC41	-1.6982	-2.12973	-1.26666	3.12379e-06	0.00014958
TC0100009364.hg.1	CSF1	-1.94001	-2.43311	-1.44692	3.13035e-06	0.00014958
TC1900007502.hg.1	ZNF85	-1.21016	-1.5188	-0.901512	3.23588e-06	0.000151955
TC0100016893.hg.1	DDX59	-1.40933	-1.76877	-1.04989	3.23594e-06	0.000151955
TC1700008920.hg.1	ITGB4	-1.68703	-2.11788	-1.25619	3.27805e-06	0.000153557
TC0100008591.hg.1	PGM1	-1.39722	-1.75409	-1.04035	3.28135e-06	0.000153557
TC0600009332.hg.1	FABP7	-1.64506	-2.06637	-1.22375	3.36849e-06	0.000157094
TC1200009416.hg.1	RAN	-1.28336	-1.61278	-0.953947	3.44188e-06	0.000159423
TC1700010207.hg.1	RAB34	-1.25713	-1.58005	-0.934213	3.46606e-06	0.00016027
TC1700012079.hg.1	PCYT2	-1.1651	-1.46476	-0.865432	3.50953e-06	0.000161585
TC1000010452.hg.1	ZNF32	-1.23294	-1.55008	-0.9158	3.51233e-06	0.000161585
TC0600011135.hg.1	HIST1H3D	-1.60427	-2.0172	-1.19134	3.53508e-06	0.000162357
TC0600014283.hg.1	NUDT3	-1.27778	-1.6069	-0.948652	3.55909e-06	0.000163184
TC0700013363.hg.1	GBAS	-1.47152	-1.85143	-1.09162	3.63913e-06	0.000166573
TC1500007829.hg.1	LOXL1	-2.31835	-2.91737	-1.71932	3.66812e-06	0.000167618
TC1000010256.hg.1	EPC1	-1.27441	-1.60395	-0.944879	3.69472e-06	0.000168267
TC1700012341.hg.1	C1QBP	-1.08732	-1.36897	-0.805678	3.75676e-06	0.000169954
TC0200016567.hg.1	HOXD10	-2.05927	-2.59337	-1.52517	3.80426e-06	0.000171342
TC2200007662.hg.1	GTSE1	-1.66624	-2.09866	-1.23382	3.82591e-06	0.000171938
HTA2-pos-PSR17008082.hg.1	NA	-0.995577	-1.25426	-0.736895	3.87057e-06	0.000173658
TC0700013290.hg.1	NCAPG2	-1.2855	-1.61957	-0.951428	3.87711e-06	0.000173665
TC0800006557.hg.1	MCPH1	-1.47031	-1.85247	-1.08814	3.88365e-06	0.000173672
TC0300010476.hg.1	SGOL1	-1.54959	-1.95423	-1.14494	4.06115e-06	0.000180128
23076263	NA	-1.06414	-1.34246	-0.785823	4.12267e-06	0.000181966
TC0800007653.hg.1	MRPL15	-1.6698	-2.10682	-1.23277	4.14978e-06	0.000182866
TC0700009236.hg.1	CALD1	-1.49433	-1.88619	-1.10247	4.22778e-06	0.000186002
TC0200012959.hg.1	NFU1	-1.31705	-1.6625	-0.971585	4.23845e-06	0.00018617
TC0100016839.hg.1	DENND1B	-1.61346	-2.03678	-1.19013	4.24978e-06	0.000186366
TC0700008542.hg.1	MEPCE	-1.39607	-1.76251	-1.02963	4.26602e-06	0.000186477
TC1400007086.hg.1	LRR1	-1.93154	-2.43864	-1.42444	4.27545e-06	0.000186589
HTA2-pos-3597906_st	NA	-1.11937	-1.41368	-0.825061	4.33638e-06	0.000187742
TC0900009855.hg.1	BAG1	-1.47141	-1.86006	-1.08276	4.53106e-06	0.000193467
TC1700008228.hg.1	ITGA3	-1.21929	-1.54183	-0.896759	4.59579e-06	0.000195242
TC0900010968.hg.1	TRIM14	-1.32104	-1.67055	-0.971535	4.60304e-06	0.000195245
HTA2-pos-PSR19006617.hg.1	NA	-0.954814	-1.20778	-0.701845	4.66535e-06	0.000196661
TC1800006484.hg.1	NDC80	-1.71055	-2.16415	-1.25695	4.70505e-06	0.000197298
TC1500010707.hg.1	ARHGAP11B	-1.88605	-2.38632	-1.38577	4.71763e-06	0.000197298
23075802	NA	-1.03883	-1.31442	-0.763244	4.72401e-06	0.000197298
TC0600007285.hg.1	HIST1H2AE	-1.70152	-2.15567	-1.24738	5.00639e-06	0.000206867
TC1900009272.hg.1	AES	-1.42831	-1.80979	-1.04684	5.03832e-06	0.000207556
TC0400012646.hg.1	SORBS2	-2.04404	-2.59014	-1.49793	5.05414e-06	0.000207803
TC2200006862.hg.1	SMARCB1	-1.70861	-2.16662	-1.2506	5.21781e-06	0.000212694
23064083	NA	-1.28478	-1.62971	-0.939847	5.29503e-06	0.000214555
TC0200016447.hg.1	ACYP2	-1.28501	-1.6302	-0.939822	5.32336e-06	0.000215156
HTA2-pos-3597903_st	NA	-1.23893	-1.57175	-0.906104	5.32569e-06	0.000215156
TC1700006709.hg.1	XAF1	-1.72748	-2.19166	-1.26331	5.33711e-06	0.000215298
23075568	NA	-1.33009	-1.68772	-0.972461	5.37094e-06	0.000216341
TC0100015871.hg.1	S100A16	-2.00774	-2.54773	-1.46776	5.38503e-06	0.000216588
TC1300008760.hg.1	EPSTI1	-1.40973	-1.78916	-1.0303	5.42313e-06	0.000217241
TC0X00008246.hg.1	SLC25A43	-1.29202	-1.64073	-0.943315	5.5671e-06	0.000221292
TC1000010367.hg.1	ZNF25	-1.46391	-1.8598	-1.06801	5.67524e-06	0.000224279
TC0100011621.hg.1	TGFB2	-1.25954	-1.60052	-0.918564	5.73128e-06	0.000225576
TC0100008752.hg.1	TYW3	-1.75352	-2.22824	-1.2788	5.73295e-06	0.000225576
TC0200016423.hg.1	SPDYA	-1.6232	-2.06303	-1.18338	5.78074e-06	0.000227128
TC0400012644.hg.1	SORBS2	-1.57556	-2.00279	-1.14834	5.82071e-06	0.000227973
23075631	NA	-0.990809	-1.25951	-0.722111	5.82741e-06	0.000227973
TC0900008776.hg.1	MVB12B	-1.88227	-2.39353	-1.37102	5.91465e-06	0.000229406
TC0900011864.hg.1	VAV2	-1.16836	-1.48588	-0.850835	5.94649e-06	0.000229915
23076283	NA	-1.44056	-1.83222	-1.0489	5.96928e-06	0.000229915
23076441	NA	-1.44056	-1.83222	-1.0489	5.96928e-06	0.000229915
TC0200016703.hg.1	CHMP3	-1.25807	-1.60071	-0.915427	6.06956e-06	0.000231785
TC0X00008724.hg.1	HMGB3	-1.21008	-1.53982	-0.880349	6.09808e-06	0.000232108
HTA2-pos-PSR17008077.hg.1	NA	-1.04734	-1.33276	-0.761924	6.10384e-06	0.000232108
TC1700008768.hg.1	KCNJ16	-1.52147	-1.93623	-1.10672	6.12178e-06	0.000232465
TC0600011870.hg.1	DNPH1	-1.23458	-1.5713	-0.897861	6.15179e-06	0.000232957
TC1700009954.hg.1	TOM1L2	-1.03317	-1.31502	-0.751322	6.16455e-06	0.000232957
23075706	NA	-1.20632	-1.53542	-0.877207	6.16901e-06	0.000232957
23076339	NA	-1.20632	-1.53542	-0.877207	6.16901e-06	0.000232957
TC0400006994.hg.1	NCAPG	-1.21025	-1.54066	-0.879839	6.20946e-06	0.000233835
TC0400006538.hg.1	TACC3	-1.67223	-2.13032	-1.21415	6.41228e-06	0.000239812
TC0100014543.hg.1	DEPDC1	-1.54508	-1.9685	-1.12165	6.43734e-06	0.000240385
23064072	NA	-1.50999	-1.92392	-1.09607	6.45412e-06	0.000240385
23066351	NA	-1.38583	-1.76597	-1.00569	6.49482e-06	0.000240911
23066378	NA	-1.38583	-1.76597	-1.00569	6.49482e-06	0.000240911
TC0600007700.hg.1	KIFC1	-1.45872	-1.85919	-1.05825	6.54718e-06	0.00024201
TC0300011448.hg.1	EOGT	-1.54658	-1.97121	-1.12196	6.55114e-06	0.00024201
23074907	NA	-1.69095	-2.15546	-1.22645	6.58388e-06	0.000242889
TC1100013192.hg.1	CLCF1	-1.56396	-1.99411	-1.13382	6.661e-06	0.000244645
TC1200012576.hg.1	NDUFA9	-1.16905	-1.49086	-0.847237	6.71634e-06	0.000245775
TC2100007278.hg.1	PKNOX1	-1.48068	-1.8884	-1.07295	6.73612e-06	0.000246167
TC0600007599.hg.1	PRRC2A	-1.00444	-1.28112	-0.727768	6.7568e-06	0.000246388
TC0200013750.hg.1	FHL2	-1.55544	-1.98413	-1.12676	6.79217e-06	0.000247219
TC1700009540.hg.1	SPAG7	-1.34816	-1.71981	-0.976518	6.80713e-06	0.000247432
TC1300009980.hg.1	LMO7	-1.29084	-1.647	-0.934674	6.86541e-06	0.000248554
TC0600011123.hg.1	HIST1H4B	-1.10845	-1.41444	-0.802469	6.89599e-06	0.000248998
TC0100008336.hg.1	SCP2	-1.21491	-1.55075	-0.87907	6.98761e-06	0.000251571
TC0600007380.hg.1	HIST1H2AL	-1.29801	-1.65687	-0.939144	6.99731e-06	0.000251571
TSUnmapped00000127.hg.1	KIF15	-1.67387	-2.13669	-1.21104	7.00427e-06	0.000251571
23072053	NA	-1.40329	-1.79175	-1.01483	7.08199e-06	0.000253667
TC2000007341.hg.1	FAM83D	-1.26293	-1.61259	-0.913277	7.09061e-06	0.000253667
TC1000008397.hg.1	IFIT3	-1.83299	-2.34103	-1.32495	7.16484e-06	0.000255649
TC1500010715.hg.1	BUB1B	-1.73824	-2.22023	-1.25625	7.19467e-06	0.000255836
TC1000007748.hg.1	CDK1	-1.51996	-1.94144	-1.09848	7.19683e-06	0.000255836
TC2200007361.hg.1	TOMM22	-1.14591	-1.46367	-0.828146	7.19831e-06	0.000255836
TC0400008661.hg.1	INTU	-1.31204	-1.67605	-0.94803	7.23182e-06	0.000256494
TC0100013908.hg.1	SLC2A1	-1.39014	-1.77621	-1.00407	7.3021e-06	0.000258512
TC2000006559.hg.1	CDC25B	-1.29169	-1.65058	-0.932795	7.3337e-06	0.000258956
TC1000010930.hg.1	PCBD1	-1.76589	-2.25701	-1.27477	7.4006e-06	0.000260979
HTA2-pos-PSR05023588.hg.1	NA	-1.28273	-1.63982	-0.925641	7.46787e-06	0.000262331
TC0200016687.hg.1	SFXN5	-1.23891	-1.58393	-0.893884	7.49501e-06	0.000262365
TC1100013184.hg.1	CDCA5	-1.48175	-1.89444	-1.06906	7.50155e-06	0.000262365
TC0200006833.hg.1	GEN1	-1.33775	-1.71043	-0.965083	7.51818e-06	0.000262365
23066350	NA	-1.80657	-2.30997	-1.30317	7.53639e-06	0.000262365
23066377	NA	-1.80657	-2.30997	-1.30317	7.53639e-06	0.000262365
TC1200010006.hg.1	PLBD1	-1.58407	-2.02626	-1.14188	7.66427e-06	0.000266135
TC0200015204.hg.1	COL5A2	-1.5238	-1.94929	-1.09831	7.68539e-06	0.000266188
TC0500010635.hg.1	HMGCS1	-1.22602	-1.56843	-0.883616	7.69874e-06	0.000266312
TC0900009948.hg.1	ARHGEF39	-1.14209	-1.46117	-0.82301	7.7248e-06	0.000266666
TC0100015902.hg.1	C1orf43	-1.38312	-1.77019	-0.996041	7.84988e-06	0.000269997
TC0400012366.hg.1	DDX60	-1.21563	-1.55624	-0.875024	7.93841e-06	0.000272166
TC0500007604.hg.1	PPWD1	-0.959141	-1.22792	-0.690364	7.94805e-06	0.000272166
TC1300007977.hg.1	MYO16	-1.72312	-2.20666	-1.23958	8.05374e-06	0.000274747
HTA2-pos-PSR05023577.hg.1	NA	-0.96225	-1.23243	-0.692075	8.09569e-06	0.000275832
TC1900007622.hg.1	ZNF254	-1.41109	-1.80757	-1.0146	8.15152e-06	0.000277062
TC2100008385.hg.1	SUMO3	-1.3517	-1.73151	-0.9719	8.15218e-06	0.000277062
TC1000007852.hg.1	HNRNPH3	-1.09373	-1.4014	-0.786067	8.23948e-06	0.000278742
TC1300006890.hg.1	EXOSC8	-1.12296	-1.43888	-0.807044	8.24636e-06	0.000278742
TC0700013370.hg.1	ZNF107	-1.17178	-1.50145	-0.842099	8.25286e-06	0.000278742
TC0700010167.hg.1	ACTB	-0.919563	-1.17845	-0.660682	8.30234e-06	0.000280065
TC0300012145.hg.1	FSTL1	-1.26241	-1.61802	-0.906794	8.34868e-06	0.000281279
TC0X00010837.hg.1	MBNL3	-1.39682	-1.79043	-1.00321	8.37551e-06	0.000281592
TC2100007446.hg.1	COL6A1	-1.17152	-1.50167	-0.84137	8.38233e-06	0.000281592
TC0600008562.hg.1	SENP6	-1.25644	-1.61056	-0.902318	8.39134e-06	0.000281592
TC0100015058.hg.1	SASS6	-1.53521	-1.96795	-1.10247	8.39939e-06	0.000281592
TC0200007195.hg.1	TTC27	-1.21589	-1.559	-0.872775	8.48846e-06	0.000283369
TC1900011652.hg.1	ZNF358	-1.16791	-1.49753	-0.838279	8.50156e-06	0.000283369
TC0X00011184.hg.1	IRAK1	-1.25131	-1.60449	-0.89813	8.5045e-06	0.000283369
HTA2-pos-PSR17008064.hg.1	NA	-1.07323	-1.37647	-0.769992	8.59012e-06	0.000285173
TC1300009646.hg.1	NALCN	-1.01084	-1.29651	-0.725182	8.60435e-06	0.000285297
TC0600007617.hg.1	C6orf48	-1.22625	-1.57293	-0.879575	8.63696e-06	0.000285682
23076100	NA	-0.970215	-1.24503	-0.695403	8.79231e-06	0.000289762
TC0200009986.hg.1	ZAK	-1.32652	-1.7026	-0.950446	8.86788e-06	0.000290524
TC0100016441.hg.1	CENPL	-1.10977	-1.42455	-0.794994	8.90823e-06	0.000290741
TC0100012242.hg.1	EFCAB2	-1.3639	-1.7508	-0.97699	8.91824e-06	0.000290741
TC2200007195.hg.1	HMGXB4	-1.06852	-1.372	-0.76504	9.01937e-06	0.000293335
TC1000012496.hg.1	AS3MT	-1.42322	-1.82753	-1.01891	9.03763e-06	0.000293577
TC0300013751.hg.1	BDH1	-1.70127	-2.18517	-1.21737	9.14473e-06	0.000296702
TC2200007906.hg.1	BID	-1.0737	-1.37941	-0.767993	9.23186e-06	0.000298816
23064073	NA	-1.13902	-1.4636	-0.814441	9.30489e-06	0.000300108
23075961	NA	-1.01054	-1.2991	-0.721977	9.48746e-06	0.000305236
23075414	NA	-1.62252	-2.08594	-1.15909	9.5088e-06	0.000305236
TC1900009752.hg.1	PRDX2	-1.22414	-1.57405	-0.874228	9.57821e-06	0.0003061
TC0400011685.hg.1	PRSS12	-1.22454	-1.57457	-0.874501	9.58075e-06	0.0003061
TC0600008630.hg.1	TTK	-1.60828	-2.06815	-1.14841	9.60805e-06	0.000306612
TC0100013369.hg.1	STMN1	-0.956747	-1.23054	-0.68295	9.68286e-06	0.000307915
HTA2-pos-2942414_st	NA	-1.12959	-1.45321	-0.805971	9.784e-06	0.000310085
TC2100007465.hg.1	PCNT	-1.19962	-1.54332	-0.855918	9.78899e-06	0.000310085
TC0700009585.hg.1	CUL1	-1.51388	-1.94793	-1.07984	9.85328e-06	0.000311151
TC0300006840.hg.1	UBE2E1	-1.09186	-1.40583	-0.777893	1.0128e-05	0.000317463
TC0600007789.hg.1	ZNF76	-1.19752	-1.54221	-0.85282	1.02243e-05	0.000319894
TC0200007077.hg.1	SLC4A1AP	-0.903286	-1.16341	-0.643166	1.0267e-05	0.000320862
TC1900006507.hg.1	CNN2	-1.13118	-1.45726	-0.805095	1.03662e-05	0.000323589
TC0100016694.hg.1	IVNS1ABP	-1.4579	-1.87824	-1.03755	1.03851e-05	0.000323808
TC1100009048.hg.1	DLAT	-1.10645	-1.42571	-0.787187	1.04603e-05	0.000325778
TC2000009731.hg.1	PSMA7	-0.888682	-1.14612	-0.631248	1.08509e-05	0.000336019
TC0100010123.hg.1	FDPS	-1.11671	-1.44053	-0.792881	1.0957e-05	0.00033853
TC1600008567.hg.1	CENPN	-1.41695	-1.82807	-1.00582	1.10155e-05	0.000339569
TC1400006519.hg.1	APEX1	-1.05496	-1.36132	-0.748604	1.1104e-05	0.000341202
TC1000010843.hg.1	PBLD	-1.40528	-1.81337	-0.99718	1.11061e-05	0.000341202
TC0100015353.hg.1	CSDE1	-0.949376	-1.22563	-0.673123	1.13152e-05	0.000346453
TC0X00008230.hg.1	IL13RA1	-0.96024	-1.23982	-0.680656	1.13794e-05	0.000347903
HTA2-pos-PSR17008063.hg.1	NA	-1.32856	-1.71541	-0.941701	1.13882e-05	0.000347903
TC0300006993.hg.1	CRTAP	-1.08325	-1.39889	-0.76761	1.14602e-05	0.000349317
TC0600011145.hg.1	HIST1H4H	-1.11747	-1.44337	-0.791563	1.1557e-05	0.000351223
TC1300007718.hg.1	GPC6	-1.51984	-1.96311	-1.07657	1.15615e-05	0.000351223
TC0400009322.hg.1	GALNT7	-1.93149	-2.49554	-1.36745	1.16982e-05	0.000354584
TC1100011723.hg.1	RSF1	-1.15281	-1.48983	-0.815792	1.18181e-05	0.000357422
23076424	NA	-0.966586	-1.24928	-0.683895	1.1863e-05	0.000358381
TC1000008661.hg.1	SLF2	-0.982095	-1.26981	-0.694384	1.20503e-05	0.000363636
TC2000007089.hg.1	TPX2	-1.38552	-1.79147	-0.979562	1.20667e-05	0.000363728
TC1400009982.hg.1	PPP4R3A	-1.06398	-1.37659	-0.751363	1.23832e-05	0.000371508
TC0100009558.hg.1	PTGFRN	-1.70389	-2.20459	-1.20319	1.23991e-05	0.000371508
TSUnmapped00000242.hg.1	KIF15	-1.47487	-1.9084	-1.04133	1.24349e-05	0.000371936
TC1000007913.hg.1	H2AFY2	-1.57943	-2.04434	-1.11452	1.25961e-05	0.000374681
TC0100009939.hg.1	GABPB2	-1.38251	-1.7899	-0.97513	1.27216e-05	0.00037588
TC0X00007200.hg.1	SUV39H1	-1.20505	-1.56018	-0.849927	1.27326e-05	0.00037588
TC0500011984.hg.1	HINT1	-1.18887	-1.53939	-0.838343	1.27903e-05	0.00037699
TC1700009969.hg.1	FLII	-1.55629	-2.01518	-1.09741	1.27979e-05	0.00037699
TC1500010914.hg.1	HDGFRP3	-1.21764	-1.57686	-0.858419	1.28607e-05	0.000378431
TC0200010567.hg.1	EEF1B2	-0.946264	-1.22552	-0.667006	1.29021e-05	0.000379238
TC0X00006809.hg.1	ZFX	-1.06782	-1.38303	-0.75261	1.29328e-05	0.00037932
TC2000009026.hg.1	RBL1	-1.05813	-1.37105	-0.745213	1.31523e-05	0.000385342
TC0100008114.hg.1	UROD	-1.58147	-2.04937	-1.11357	1.32091e-05	0.000386491
TC0700013356.hg.1	EPDR1	-1.48283	-1.92159	-1.04408	1.32199e-05	0.000386491
TC0200016705.hg.1	RNF103-CHMP3	-1.05606	-1.3689	-0.743224	1.33611e-05	0.000389779
TC1700008216.hg.1	KAT7	-1.03789	-1.34564	-0.730143	1.34805e-05	0.000391782
TC0500008698.hg.1	JADE2	-1.93116	-2.50378	-1.35853	1.34831e-05	0.000391782
TC0500010641.hg.1	C5orf34	-1.20778	-1.56593	-0.84964	1.34874e-05	0.000391782
23070282	NA	-1.10125	-1.42792	-0.774581	1.35318e-05	0.000392652
HTA2-pos-PSR19006612.hg.1	NA	-1.17603	-1.52496	-0.827089	1.35631e-05	0.000393141
HTA2-pos-PSR05035201.hg.1	NA	-1.14771	-1.48846	-0.806949	1.3645e-05	0.000394992
TC1000011114.hg.1	KCNMA1	-2.31902	-3.0076	-1.63044	1.3656e-05	0.000394992
TC0100006875.hg.1	MFN2	-1.13035	-1.46621	-0.794491	1.37416e-05	0.000397046
TC1500010893.hg.1	PTPN9	-2.05325	-2.6636	-1.44291	1.37961e-05	0.000397618
TC0600007282.hg.1	HIST1H2BF	-1.42118	-1.84372	-0.99864	1.38224e-05	0.000397618
TC0400008335.hg.1	AIMP1	-1.24417	-1.61417	-0.874185	1.38491e-05	0.000397618
TC1900006893.hg.1	RAB11B	-1.03336	-1.34073	-0.726	1.38761e-05	0.000397971
TC0400012977.hg.1	SH3D19	-1.3891	-1.80252	-0.975678	1.39527e-05	0.000399555
TC0700010472.hg.1	TRA2A	-1.11172	-1.44315	-0.780286	1.41748e-05	0.00040521
HTA2-pos-2839517_st	NA	-0.845867	-1.09807	-0.593668	1.41881e-05	0.00040521
TC0300009337.hg.1	SMC4	-1.28437	-1.66742	-0.901311	1.42276e-05	0.000405486
TC1700011815.hg.1	MXRA7	-0.933932	-1.21329	-0.654574	1.46184e-05	0.000413544
TC0500009400.hg.1	KCNIP1	-1.54626	-2.00878	-1.08374	1.4619e-05	0.000413544
TC0100009056.hg.1	CCDC18	-1.64361	-2.1353	-1.15193	1.4632e-05	0.000413544
TC1700008719.hg.1	KPNA2	-0.936449	-1.21714	-0.655763	1.48989e-05	0.000418911
TC0700008597.hg.1	CUX1	-1.23825	-1.60947	-0.86702	1.4929e-05	0.000419324
TC1200012543.hg.1	ANKLE2	-1.09421	-1.42241	-0.766015	1.49931e-05	0.000420688
TC0600012708.hg.1	BVES	-1.22739	-1.59566	-0.859112	1.50436e-05	0.000421672
TC1600007992.hg.1	ARL2BP	-1.02936	-1.33852	-0.7202	1.51792e-05	0.000424029
23075613	NA	-1.01601	-1.32118	-0.710839	1.51901e-05	0.000424029
23075786	NA	-1.01601	-1.32118	-0.710839	1.51901e-05	0.000424029
TC0500011758.hg.1	CDO1	-1.46674	-1.90761	-1.02587	1.52903e-05	0.00042595
TC0500012166.hg.1	CDC25C	-1.46707	-1.90811	-1.02602	1.53159e-05	0.000426229
TC1500008971.hg.1	AVEN	-1.40874	-1.83242	-0.985052	1.53743e-05	0.000427415
TC0100017935.hg.1	RGS7	-1.27007	-1.65224	-0.887889	1.54477e-05	0.000427707
TC0600013709.hg.1	SERAC1	-1.01146	-1.31594	-0.70697	1.55079e-05	0.000428935
TC1900006989.hg.1	ATG4D	-0.991709	-1.29032	-0.693094	1.55429e-05	0.000429466
HTA2-pos-PSR19006615.hg.1	NA	-0.85016	-1.10683	-0.593492	1.59249e-05	0.00043824
TC1000011993.hg.1	PRDX3	-0.858867	-1.11825	-0.599481	1.59762e-05	0.000438546
HTA2-pos-PSR19006614.hg.1	NA	-0.927271	-1.20739	-0.647149	1.60166e-05	0.000438546
TC2000007627.hg.1	CSE1L	-1.05074	-1.36822	-0.733262	1.60427e-05	0.000438819
TC1200010459.hg.1	PRICKLE1	-0.929169	-1.21019	-0.648152	1.61865e-05	0.000442305
TC0900008879.hg.1	SET	-0.903503	-1.17703	-0.629977	1.63354e-05	0.00044548
TC0900008902.hg.1	PPP2R4	-1.38378	-1.80296	-0.964606	1.64264e-05	0.000447511
TC2000009469.hg.1	ZFP64	-1.04258	-1.35893	-0.726222	1.66847e-05	0.000453641
TC1400008921.hg.1	BAZ1A	-1.13025	-1.47332	-0.787178	1.67358e-05	0.000454576
TC1900007208.hg.1	SYDE1	-1.0302	-1.3433	-0.717104	1.69303e-05	0.000458771
TC1200010946.hg.1	NEMP1	-1.06061	-1.38345	-0.737779	1.71715e-05	0.000462712
TC0X00011259.hg.1	STS	-1.15885	-1.51179	-0.805915	1.72615e-05	0.000464675
TC0500009093.hg.1	NDST1	-0.980912	-1.27994	-0.681884	1.74128e-05	0.000467306
TC0700009145.hg.1	MEST	-1.31831	-1.72032	-0.916301	1.74629e-05	0.000467388
TC2100008545.hg.1	NRIP1	-0.926096	-1.2087	-0.643492	1.75761e-05	0.000469427
TC0200012656.hg.1	EFEMP1	-1.37428	-1.79413	-0.95444	1.77586e-05	0.000472907
HTA2-pos-PSR19002365.hg.1	NA	-0.952108	-1.24304	-0.661177	1.77934e-05	0.000473151
TC1600011451.hg.1	TCF25	-1.40839	-1.83877	-0.978014	1.78025e-05	0.000473151
TC0500009320.hg.1	HMMR	-1.88128	-2.45633	-1.30623	1.78495e-05	0.000473473
TC1300008280.hg.1	SKA3	-1.41998	-1.85418	-0.985788	1.79059e-05	0.000474505
TC0100011721.hg.1	CAPN2	-1.58598	-2.07155	-1.10041	1.81165e-05	0.000478222
TC1700012432.hg.1	HOXB3	-1.06674	-1.39364	-0.739834	1.82736e-05	0.000481901
HTA2-pos-PSR11017826.hg.1	NA	-1.00842	-1.3177	-0.699129	1.84128e-05	0.000484633
TC0500009587.hg.1	HIGD2A	-1.02821	-1.3439	-0.712528	1.85883e-05	0.000488778
TC0600011232.hg.1	HIST1H1B	-1.57718	-2.06149	-1.09287	1.86158e-05	0.000489028
TC1500010251.hg.1	HOMER2	-1.20406	-1.57389	-0.834229	1.86605e-05	0.000489729
TC1200012798.hg.1	ATP5G2	-0.861783	-1.12653	-0.597036	1.86917e-05	0.000490075
HTA2-pos-3520339_st	NA	-0.974178	-1.27401	-0.674345	1.90129e-05	0.000496614
TC0100007463.hg.1	HMGN2	-0.937277	-1.22575	-0.6488	1.90141e-05	0.000496614
23066376	NA	-1.2814	-1.67595	-0.88686	1.90806e-05	0.000497873
23075457	NA	-1.25125	-1.63692	-0.865578	1.92678e-05	0.000501427
TC1900008432.hg.1	EHD2	-0.960966	-1.25717	-0.664762	1.92722e-05	0.000501427
TC0200006677.hg.1	RRM2	-1.14866	-1.50307	-0.794253	1.94483e-05	0.000505459
TC1700012304.hg.1	COG1	-1.05913	-1.386	-0.732259	1.94948e-05	0.000505768
TC0100015160.hg.1	SLC25A24	-1.19683	-1.56636	-0.827309	1.95701e-05	0.000507238
TC1800007360.hg.1	RAB27B	-1.22934	-1.60903	-0.849657	1.96283e-05	0.000507936
TC0900012153.hg.1	MSANTD3	-1.01102	-1.32329	-0.698757	1.96344e-05	0.000507936
TC0X00007537.hg.1	KIF4A	-1.40777	-1.84262	-0.972908	1.96554e-05	0.000507995
TC0400012798.hg.1	ADGRL3	-1.20721	-1.58018	-0.834248	1.96834e-05	0.000508236
TC0500012107.hg.1	CXCL14	-1.70036	-2.226	-1.17472	1.97928e-05	0.000510549
TC0400012645.hg.1	SORBS2	-1.14604	-1.50035	-0.791725	1.98105e-05	0.000510549
TC1700009651.hg.1	TP53	-1.34437	-1.76022	-0.928513	1.99088e-05	0.000511626
TC0200014834.hg.1	STK39	-1.08177	-1.41643	-0.747101	1.99316e-05	0.000511727
TC2200009274.hg.1	APOBEC3G	-1.17167	-1.53459	-0.808751	2.01538e-05	0.000516457
TC1000012169.hg.1	ADAM12	-1.60454	-2.10159	-1.10749	2.01737e-05	0.00051648
TC1200010510.hg.1	SCAF11	-1.05725	-1.38497	-0.729528	2.02913e-05	0.000519003
TC0600007540.hg.1	C6orf136	-1.0052	-1.31708	-0.69333	2.0462e-05	0.000522877
TC0200013638.hg.1	LONRF2	-1.0978	-1.43852	-0.757078	2.0527e-05	0.000524031
TC0600011142.hg.1	HIST1H3G	-1.13781	-1.49099	-0.784637	2.05457e-05	0.000524031
TC0200013135.hg.1	EVA1A	-1.46175	-1.91556	-1.00795	2.05794e-05	0.000524398
TC1000007878.hg.1	KIF1BP	-0.939229	-1.23099	-0.647468	2.0692e-05	0.000526283
HTA2-pos-PSR17008094.hg.1	NA	-1.04368	-1.36805	-0.719306	2.07875e-05	0.000528093
TC1700008897.hg.1	MRPS7	-1.32587	-1.73821	-0.913522	2.09125e-05	0.000530401
HTA2-pos-PSR11017863.hg.1	NA	-0.876257	-1.14914	-0.603375	2.11705e-05	0.000535263
HTA2-pos-PSR05023576.hg.1	NA	-1.23713	-1.62242	-0.851841	2.11829e-05	0.000535263
TC0100015810.hg.1	MRPL9	-1.31166	-1.72123	-0.902092	2.16949e-05	0.000546169
HTA2-pos-3662462_st	NA	-1.19796	-1.57217	-0.823753	2.17691e-05	0.000547177
TC0800007460.hg.1	HGSNAT	-1.223	-1.60504	-0.840957	2.17752e-05	0.000547177
TC1200011820.hg.1	PRDM4	-1.12337	-1.47471	-0.772026	2.2016e-05	0.000551267
TC0900007752.hg.1	NTRK2	-1.38515	-1.81839	-0.951901	2.20313e-05	0.000551267
TC2100006974.hg.1	SON	-0.90012	-1.18167	-0.618569	2.20393e-05	0.000551267
TC0100018299.hg.1	SLC27A3	-1.21174	-1.59082	-0.832654	2.20718e-05	0.000551573
TC0600011228.hg.1	HIST1H2AK	-1.07718	-1.41443	-0.739928	2.223e-05	0.000554506
TC0600009712.hg.1	UTRN	-1.31547	-1.72757	-0.903368	2.235e-05	0.000556822
TC1700007399.hg.1	ERAL1	-1.0592	-1.39107	-0.727323	2.23843e-05	0.000556822
TC0100013623.hg.1	SYNC	-1.57591	-2.06984	-1.08198	2.24499e-05	0.000557944
TC0300009613.hg.1	USP13	-1.7963	-2.35987	-1.23273	2.26552e-05	0.000560995
HTA2-pos-PSR17008095.hg.1	NA	-1.17504	-1.54451	-0.80556	2.31183e-05	0.000570384
TC1200012808.hg.1	R3HDM2	-0.924452	-1.21553	-0.633376	2.34043e-05	0.000575906
HTA2-pos-2942394_st	NA	-1.15757	-1.52259	-0.792541	2.37273e-05	0.000582239
TC1700010997.hg.1	HOXB9	-1.17535	-1.54633	-0.804367	2.39318e-05	0.000583374
TC1100011739.hg.1	ALG8	-1.0574	-1.39133	-0.723458	2.40531e-05	0.000584955
TC1000006434.hg.1	ZMYND11	-2.27815	-2.99799	-1.55832	2.4166e-05	0.000586651
TSUnmapped00000422.hg.1	VPS11	-1.01935	-1.34151	-0.697192	2.42136e-05	0.000586694
TC1700012431.hg.1	HOXB2	-1.13378	-1.4922	-0.775354	2.42757e-05	0.000586694
TC1200006627.hg.1	NCAPD2	-1.11464	-1.46741	-0.761879	2.45212e-05	0.000592101
TC1900011061.hg.1	CARD8	-1.38287	-1.82068	-0.945054	2.46031e-05	0.000593026
23066370	NA	-1.30659	-1.7205	-0.892682	2.47348e-05	0.00059462
TC1200009921.hg.1	TAS2R13	-1.30659	-1.7205	-0.892682	2.47348e-05	0.00059462
TC1500006963.hg.1	CASC5	-1.4218	-1.87251	-0.971091	2.4887e-05	0.000596696
TC0X00008718.hg.1	MTMR1	-1.14256	-1.50507	-0.780043	2.50897e-05	0.000600653
TC1100009298.hg.1	GRIK4	-1.10509	-1.45575	-0.754439	2.51083e-05	0.000600653
HTA2-pos-PSR04018327.hg.1	NA	-0.987083	-1.30067	-0.673492	2.53874e-05	0.000605489
TC1400010703.hg.1	MTA1	-1.10225	-1.45273	-0.751766	2.55889e-05	0.000607468
TC0300008561.hg.1	PARP14	-1.53137	-2.01833	-1.0444	2.56044e-05	0.000607468
TC1100006644.hg.1	RRM1	-0.842897	-1.11115	-0.574643	2.57939e-05	0.000611219
TC1700009850.hg.1	PMP22	-1.01315	-1.33561	-0.690696	2.58075e-05	0.000611219
TC0X00008759.hg.1	NSDHL	-0.894116	-1.17891	-0.609325	2.59894e-05	0.000613923
TC0X00007148.hg.1	ARAF	-0.970659	-1.27997	-0.661353	2.60927e-05	0.000615827
TC1200006648.hg.1	USP5	-1.22452	-1.6151	-0.833928	2.63289e-05	0.000619788
HTA2-pos-2985916_st	NA	-2.02236	-2.66777	-1.37694	2.64551e-05	0.000621147
TC0600009381.hg.1	CENPW	-1.33549	-1.76272	-0.908254	2.70359e-05	0.000631511
HTA2-pos-PSR04018320.hg.1	NA	-1.10265	-1.45572	-0.74959	2.72556e-05	0.000635006
TC0700012813.hg.1	DENND2A	-1.25909	-1.66231	-0.855859	2.73007e-05	0.000635513
23068514	NA	-1.30654	-1.72569	-0.887392	2.77318e-05	0.000644445
TC0300007312.hg.1	DHX30	-0.992733	-1.31144	-0.674031	2.79096e-05	0.000647469
TC1700010693.hg.1	ACLY	-0.934575	-1.23464	-0.634514	2.79347e-05	0.0006475
TC0800012176.hg.1	PLEC	-1.01185	-1.33697	-0.686726	2.81301e-05	0.000650919
TC1200011400.hg.1	CCDC59	-0.866424	-1.14519	-0.587658	2.84711e-05	0.000655738
TC0300012073.hg.1	LSAMP	-1.41313	-1.86786	-0.958399	2.85072e-05	0.000655738
TC0300011943.hg.1	KIAA1524	-1.86856	-2.46991	-1.26721	2.85351e-05	0.000655825
TC0400012551.hg.1	DCTD	-1.17895	-1.55897	-0.798929	2.89499e-05	0.000663805
TC1800008580.hg.1	PSTPIP2	-1.2495	-1.65227	-0.846729	2.89556e-05	0.000663805
TC0100012870.hg.1	EXOSC10	-0.99188	-1.31169	-0.672068	2.90245e-05	0.000664784
HTA2-pos-3671554_st	NA	-1.09669	-1.45033	-0.743052	2.90472e-05	0.000664784
TSUnmapped00000293.hg.1	RCC2	-1.07089	-1.41644	-0.725334	2.9227e-05	0.000667293
HTA2-pos-PSR19002359.hg.1	NA	-0.884555	-1.17001	-0.599101	2.92516e-05	0.000667293
TC1400008929.hg.1	PPP2R3C	-1.03726	-1.37201	-0.702497	2.92731e-05	0.000667293
TC0X00011248.hg.1	TMLHE	-1.20562	-1.59472	-0.816513	2.92795e-05	0.000667293
TC1200009722.hg.1	TNFRSF1A	-1.15668	-1.53044	-0.782924	2.95961e-05	0.00067338
TC1600010500.hg.1	GOT2	-0.945898	-1.25187	-0.639921	2.98859e-05	0.000677705
TC0400011424.hg.1	H2AFZ	-0.870416	-1.15201	-0.58882	2.99201e-05	0.000677915
TC1700010973.hg.1	COPZ2	-0.864081	-1.14393	-0.584232	3.02133e-05	0.00068285
23072051	NA	-0.876982	-1.16105	-0.592917	3.02493e-05	0.000683098
TC0200008617.hg.1	PDCL3	-1.04127	-1.37881	-0.703732	3.04604e-05	0.000686154
TC2100007949.hg.1	MIS18A	-1.01313	-1.34176	-0.684497	3.06387e-05	0.000688459
23076623	NA	-1.23734	-1.63878	-0.835905	3.0692e-05	0.000688789
TC0600011235.hg.1	HIST1H2AM	-0.984694	-1.30418	-0.665211	3.07041e-05	0.000688789
TC1200010516.hg.1	SLC38A1	-0.90667	-1.20127	-0.612069	3.11138e-05	0.000695686
TC0700013584.hg.1	CYP51A1	-1.25387	-1.66136	-0.846388	3.11611e-05	0.000695895
TC0300011081.hg.1	UBA7	-1.6599	-2.19936	-1.12044	3.11744e-05	0.000695895
TC0700011139.hg.1	VOPP1	-0.896999	-1.18872	-0.605276	3.13687e-05	0.000699658
HTA2-pos-PSR17008081.hg.1	NA	-1.10774	-1.46808	-0.747393	3.14346e-05	0.000700003
TC0100015330.hg.1	PHTF1	-0.958029	-1.26967	-0.646384	3.14357e-05	0.000700003
TC1300007483.hg.1	BORA	-0.923446	-1.22389	-0.622998	3.14857e-05	0.000700544
TC0200013878.hg.1	BUB1	-1.38756	-1.83916	-0.935956	3.15804e-05	0.0007018
HTA2-pos-2928559_st	NA	-1.36616	-1.81156	-0.920761	3.20722e-05	0.000709528
TC0100007886.hg.1	NDUFS5	-0.908313	-1.20474	-0.611889	3.23577e-05	0.000712856
TC1900008988.hg.1	ZNF805	-0.865933	-1.14855	-0.583318	3.23799e-05	0.000712856
HTA2-pos-PSR17008100.hg.1	NA	-0.908759	-1.20568	-0.611833	3.27089e-05	0.000718355
TC1400008476.hg.1	BTBD6	-0.808563	-1.07298	-0.544147	3.29628e-05	0.000722342
TC0500010643.hg.1	PAIP1	-1.25391	-1.66407	-0.843743	3.30437e-05	0.000723187
HTA2-pos-PSR04018318.hg.1	NA	-1.51581	-2.01167	-1.01994	3.3062e-05	0.000723187
TC1300008892.hg.1	LPAR6	-1.38717	-1.84118	-0.933161	3.32099e-05	0.000725256
TC0700009493.hg.1	ZYX	-0.812572	-1.07877	-0.546374	3.34923e-05	0.000729948
HTA2-pos-3520353_st	NA	-0.785793	-1.04323	-0.528356	3.35053e-05	0.000729948
HTA2-pos-3513271_st	NA	-1.53933	-2.04384	-1.03483	3.36237e-05	0.000731942
TC0100013072.hg.1	ATP13A2	-1.04773	-1.39131	-0.704143	3.37991e-05	0.00073517
TC1300007344.hg.1	TDRD3	-1.71569	-2.27873	-1.15266	3.40155e-05	0.000739286
TC0100014505.hg.1	SLC35D1	-0.906564	-1.2047	-0.608427	3.46704e-05	0.000750518
TC0700011797.hg.1	SAMD9L	-1.72797	-2.29629	-1.15965	3.46997e-05	0.000750518
TC1300007248.hg.1	CKAP2	-1.3308	-1.76851	-0.893082	3.47144e-05	0.000750518
TC0200011898.hg.1	SDC1	-1.30695	-1.73684	-0.877065	3.47255e-05	0.000750518
TC0600011234.hg.1	HIST1H4L	-0.813393	-1.08131	-0.545476	3.51621e-05	0.000757003
TC1900007115.hg.1	NFIX	-0.992973	-1.32008	-0.665866	3.51992e-05	0.000757003
TC1900011707.hg.1	GPI	-1.25178	-1.6642	-0.839365	3.52407e-05	0.000757003
TC1100008514.hg.1	TSKU	-1.15472	-1.53516	-0.774269	3.52483e-05	0.000757003
TC1100007728.hg.1	FAM111A	-1.13155	-1.50481	-0.758288	3.56279e-05	0.000763346
TC1100008342.hg.1	INPPL1	-1.46351	-1.9468	-0.980225	3.59745e-05	0.000768955
TC1200012764.hg.1	PRH1	-1.39128	-1.8509	-0.931656	3.61073e-05	0.000769933
TC0100017267.hg.1	ANGEL2	-1.15251	-1.53326	-0.771762	3.61126e-05	0.000769933
TC0100015761.hg.1	CERS2	-1.35074	-1.797	-0.904472	3.61335e-05	0.000769933
TC0400007580.hg.1	CEP135	-1.19324	-1.58756	-0.798923	3.62057e-05	0.000770322
TC0600008760.hg.1	PM20D2	-0.829916	-1.10422	-0.555612	3.62641e-05	0.000770322
TC1000010737.hg.1	RHOBTB1	-1.36186	-1.812	-0.911715	3.62805e-05	0.000770322
TC1200012234.hg.1	CLIP1	-1.32805	-1.76799	-0.888116	3.70001e-05	0.000781884
TC0500012760.hg.1	SLIT3	-0.951294	-1.26673	-0.635856	3.73254e-05	0.000787308
23066345	NA	-1.39986	-1.86544	-0.93427	3.83507e-05	0.000804742
HTA2-pos-3520349_st	NA	-0.949863	-1.26579	-0.633935	3.83591e-05	0.000804742
TC0100014228.hg.1	LRP8	-1.1988	-1.59782	-0.799768	3.86208e-05	0.000809607
TC0100010297.hg.1	NCSTN	-1.20928	-1.61195	-0.806612	3.87508e-05	0.000809835
TC1200008895.hg.1	MAPKAPK5	-0.8597	-1.1461	-0.573303	3.89104e-05	0.00081075
TC1200010866.hg.1	CD63	-0.881279	-1.17488	-0.58768	3.8926e-05	0.00081075
TC1000008406.hg.1	KIF20B	-1.51955	-2.0258	-1.01329	3.89373e-05	0.00081075
TC1000012497.hg.1	BORCS7-ASMT	-1.4251	-1.89996	-0.950227	3.89968e-05	0.00081075
TC1200009913.hg.1	YBX3	-1.33387	-1.77835	-0.88939	3.90033e-05	0.00081075
TC0500012162.hg.1	BRD8	-0.881186	-1.17495	-0.587426	3.91538e-05	0.000812636
TC0100013854.hg.1	SCMH1	-1.12624	-1.50218	-0.750294	3.96135e-05	0.000820297
TC0400008183.hg.1	BMPR1B	-1.22014	-1.62769	-0.812581	3.98453e-05	0.00082319
TC1900007795.hg.1	LSM14A	-1.20499	-1.60752	-0.802467	3.98721e-05	0.00082319
TC0200014772.hg.1	IFIH1	-1.25415	-1.67312	-0.83518	3.9892e-05	0.00082319
TC0500013231.hg.1	CATSPER3	-1.39657	-1.86314	-0.930007	3.99045e-05	0.00082319
TC0600011945.hg.1	RCAN2	-1.24523	-1.66151	-0.828954	4.01356e-05	0.000826703
TC1200007182.hg.1	FAR2	-1.25749	-1.67802	-0.836963	4.02657e-05	0.000828107
HTA2-pos-PSR17008062.hg.1	NA	-0.83683	-1.11672	-0.556938	4.03191e-05	0.000828107
TC1200010917.hg.1	TIMELESS	-1.31726	-1.7581	-0.876411	4.05373e-05	0.000831199
TC0500013426.hg.1	TBC1D9B	-1.22505	-1.63509	-0.815008	4.05858e-05	0.000831566
TC0X00007209.hg.1	PQBP1	-1.07719	-1.43779	-0.716598	4.06272e-05	0.000831786
TC0300012186.hg.1	CCDC58	-1.31604	-1.75672	-0.87537	4.07284e-05	0.000833232
TC1200008224.hg.1	GLIPR1	-1.12193	-1.4979	-0.745948	4.10229e-05	0.000838625
TC2200006617.hg.1	TBX1	-1.11677	-1.49111	-0.742423	4.11164e-05	0.000839905
TC1900007947.hg.1	ZNF382	-1.10571	-1.47646	-0.734958	4.12277e-05	0.000841546
TC0100009199.hg.1	MFSD14A	-0.915437	-1.22251	-0.608365	4.13722e-05	0.000843229
TC1700008564.hg.1	TACO1	-1.27883	-1.70786	-0.849798	4.14266e-05	0.000843706
TC1200012636.hg.1	PCBP2	-0.755315	-1.00889	-0.501741	4.16833e-05	0.00084703
23071836	NA	-0.965866	-1.29058	-0.641156	4.21999e-05	0.000854337
TC1400007170.hg.1	PSMC6	-0.831068	-1.11054	-0.551593	4.23103e-05	0.000855933
TC0700007201.hg.1	ANLN	-1.62661	-2.17408	-1.07914	4.26339e-05	0.000860559
TC0200016422.hg.1	PPP1CB	-0.994785	-1.32965	-0.659923	4.26852e-05	0.000860956
TC0600012709.hg.1	POPDC3	-1.0145	-1.35616	-0.672831	4.28714e-05	0.00086343
TC0700010989.hg.1	TNS3	-2.02772	-2.71083	-1.34461	4.29877e-05	0.000864466
TC1200012666.hg.1	TMEM19	-0.971192	-1.29863	-0.643749	4.32947e-05	0.000869073
HTA2-pos-PSR17008084.hg.1	NA	-1.02305	-1.36887	-0.677237	4.42955e-05	0.000883604
TC0900007494.hg.1	FXN	-0.82214	-1.10027	-0.544015	4.46099e-05	0.00088857
TC0300009799.hg.1	RTP4	-1.00528	-1.34549	-0.665072	4.47589e-05	0.000890451
TC0200016578.hg.1	NUP35	-1.03368	-1.3835	-0.683849	4.47698e-05	0.000890451
TC1900009134.hg.1	SBNO2	-0.901196	-1.20648	-0.595909	4.51552e-05	0.000894571
TC1700012340.hg.1	NUP88	-1.06254	-1.42282	-0.702269	4.5522e-05	0.000899083
TC2000007915.hg.1	GNAS	-0.777807	-1.04157	-0.514048	4.55676e-05	0.000899083
HTA2-pos-PSR17008098.hg.1	NA	-1.15483	-1.54742	-0.762239	4.65906e-05	0.000915729
TC1400009967.hg.1	TTC7B	-1.01537	-1.36072	-0.670016	4.67937e-05	0.000917947
TC0X00011302.hg.1	MSN	-1.16088	-1.5564	-0.765366	4.75059e-05	0.000929235
TC0500007676.hg.1	MARVELD2	-1.18167	-1.58489	-0.778448	4.8158e-05	0.000938283
TC1300008144.hg.1	TFDP1	-0.829357	-1.11239	-0.546326	4.82029e-05	0.000938283
TC1500008252.hg.1	FANCI	-1.19532	-1.60329	-0.787361	4.82445e-05	0.000938283
TC1900009630.hg.1	KEAP1	-1.19682	-1.60543	-0.788215	4.83848e-05	0.000940339
TC2000008213.hg.1	DDRGK1	-1.04897	-1.40717	-0.690779	4.84597e-05	0.000941121
TC1300006785.hg.1	B3GLCT	-0.806317	-1.08168	-0.530957	4.85008e-05	0.000941247
TC0X00009780.hg.1	FGD1	-1.08757	-1.45927	-0.715864	4.88439e-05	0.000945881
TC0700011714.hg.1	SRI	-0.804432	-1.07953	-0.529333	4.91011e-05	0.000949949
HTA2-pos-PSR19006616.hg.1	NA	-0.792908	-1.06421	-0.5216	4.93398e-05	0.000953448
TC0X00007744.hg.1	SH3BGRL	-0.7822	-1.05001	-0.514387	4.96167e-05	0.000957438
TC2000009986.hg.1	SNX5	-0.95602	-1.28351	-0.62853	4.98364e-05	0.000960313
TC0100011573.hg.1	SMYD2	-0.810926	-1.08877	-0.533085	4.99222e-05	0.000961285
TC0700010619.hg.1	SCRN1	-1.22514	-1.64523	-0.805047	5.02706e-05	0.000966624
TC1900007012.hg.1	LDLR	-0.905117	-1.21553	-0.594704	5.03499e-05	0.000967466
TC0100008536.hg.1	INADL	-1.31455	-1.76545	-0.863653	5.04169e-05	0.000968068
TC1500008317.hg.1	CRTC3	-1.19041	-1.5988	-0.782021	5.04954e-05	0.000968892
TC1800008482.hg.1	TPGS2	-0.859509	-1.15446	-0.564554	5.06265e-05	0.000970723
TC1100012165.hg.1	CASP4	-1.47419	-1.98033	-0.968056	5.0842e-05	0.000973481
TC0500013423.hg.1	HNRNPH1	-0.936203	-1.25778	-0.614628	5.10472e-05	0.000976723
TC1200010284.hg.1	DENND5B	-0.914622	-1.22907	-0.600171	5.14623e-05	0.000983972
TC1300008225.hg.1	PSPC1	-0.974411	-1.30956	-0.639261	5.16564e-05	0.000986296
TC1900010163.hg.1	ZNF43	-0.813158	-1.0929	-0.533419	5.17421e-05	0.000987239
HTA2-pos-3597914_st	NA	-0.845831	-1.13691	-0.554756	5.18933e-05	0.000989431
TC0800007065.hg.1	CDCA2	-0.921359	-1.23856	-0.604153	5.20939e-05	0.000991863
TC0800010685.hg.1	MYBL1	-0.837367	-1.12571	-0.549021	5.21845e-05	0.000992894
TC0500007666.hg.1	CENPH	-1.01081	-1.3591	-0.662522	5.24722e-05	0.000996276
TC1900011919.hg.1	ZNF708	-1.31538	-1.76875	-0.862013	5.26131e-05	0.000998254

## Sheet: DMSO-SAHA_UP
transcript	geneSymbol	logFC	Confidence Interval. Left.	Confidence Interval. Right.	P.Value	adj.P.Val
TC0800008124.hg.1	CA3	3.67668	3.36361	3.98976	3.61156e-11	9.07905e-07
TC1400007443.hg.1	HSPA2	3.28479	2.98867	3.58091	6.67848e-11	9.07905e-07
TC0400008725.hg.1	PCDH10	3.61382	3.24866	3.97898	2.27647e-10	2.06316e-06
TC1200010413.hg.1	ABCD2	2.70766	2.42421	2.99111	3.32622e-10	2.26092e-06
TC0700010965.hg.1	IGFBP3	3.67265	3.24821	4.0971	9.56736e-10	5.20254e-06
TC0400009110.hg.1	GRIA2	2.78945	2.44174	3.13717	2.13919e-09	6.24096e-06
TC1500007067.hg.1	CKMT1A	3.45242	3.0187	3.88615	2.32367e-09	6.24096e-06
TC0100017948.hg.1	CHML	2.06375	1.80225	2.32525	2.54454e-09	6.24096e-06
TC1900008416.hg.1	INAFM1	2.5078	2.18857	2.82702	2.67183e-09	6.24096e-06
TC0700006783.hg.1	TSPAN13	2.26665	1.97785	2.55545	2.69829e-09	6.24096e-06
TC0X00011279.hg.1	TSPAN7	3.63231	3.16861	4.09602	2.75448e-09	6.24096e-06
TC1300006883.hg.1	SERTM1	2.72135	2.36781	3.07488	3.31419e-09	6.9315e-06
TC0400011279.hg.1	ABCG2	2.81012	2.43707	3.18317	4.16593e-09	7.55117e-06
TC0100016649.hg.1	NMNAT2	2.67794	2.31815	3.03772	4.72758e-09	7.90793e-06
TC0200007047.hg.1	DPYSL5	2.83939	2.45624	3.22253	4.95074e-09	7.90793e-06
TC0700006735.hg.1	SCIN	1.96608	1.69838	2.23377	5.44233e-09	7.90793e-06
TC0100009181.hg.1	PLPPR4	3.13056	2.6955	3.56563	6.75279e-09	8.48676e-06
TC1700006763.hg.1	ATP1B2	3.1227	2.68828	3.55712	6.82727e-09	8.48676e-06
TC0X00010326.hg.1	PCDH19	2.71517	2.33723	3.0931	6.86707e-09	8.48676e-06
TC0X00010851.hg.1	GPC3	3.40541	2.92426	3.88656	8.03532e-09	9.4988e-06
TC1200011495.hg.1	LUM	3.86762	3.30526	4.42998	1.08619e-08	1.1813e-05
TC0400011203.hg.1	HPSE	1.99333	1.70091	2.28576	1.19241e-08	1.24694e-05
TC0400009376.hg.1	WDR17	2.89723	2.46796	3.3265	1.32313e-08	1.29852e-05
TC0200015193.hg.1	CALCRL	2.70506	2.30386	3.10626	1.33726e-08	1.29852e-05
TC0X00011403.hg.1	SPANXD	2.71888	2.30625	3.13151	1.70095e-08	1.59473e-05
TC0X00008052.hg.1	CXorf57	2.56659	2.17457	2.9586	1.81837e-08	1.64799e-05
TC0200012713.hg.1	BCL11A	2.32849	1.97158	2.68541	1.88694e-08	1.65497e-05
TC0200014775.hg.1	KCNH7	2.8124	2.37478	3.25001	2.20743e-08	1.75497e-05
TC1300009394.hg.1	SLITRK6	2.41358	2.03701	2.79015	2.27034e-08	1.75497e-05
TC0500013155.hg.1	BASP1	2.0101	1.69617	2.32403	2.29401e-08	1.75497e-05
TC0700008430.hg.1	SDHAF3	2.08542	1.75864	2.4122	2.37502e-08	1.75497e-05
TC0800008044.hg.1	STMN2	3.94177	3.32304	4.5605	2.4179e-08	1.75497e-05
TC0300011706.hg.1	VGLL3	1.98153	1.66986	2.29319	2.46951e-08	1.75497e-05
TC0400012640.hg.1	CCDC110	2.96408	2.49754	3.43061	2.48783e-08	1.75497e-05
TC0X00008599.hg.1	SPANXB1	3.18332	2.6817	3.68493	2.51733e-08	1.75497e-05
TC1000008798.hg.1	SFR1	1.8477	1.55459	2.1408	2.69903e-08	1.79399e-05
TC1900011892.hg.1	RTBDN	2.02718	1.70313	2.35123	2.92238e-08	1.85227e-05
TC0800008028.hg.1	PKIA	2.2097	1.85639	2.563	2.9294e-08	1.85227e-05
TC0700012276.hg.1	DOCK4	2.26158	1.89319	2.62998	3.55421e-08	2.14745e-05
TC1900008931.hg.1	RFPL4A	3.50472	2.92989	4.07954	3.81676e-08	2.25595e-05
TC0300009412.hg.1	SERPINI1	3.20628	2.67624	3.73633	4.14227e-08	2.29426e-05
TC0400012781.hg.1	STIM2	2.69769	2.25008	3.14531	4.30348e-08	2.29426e-05
TC1200010490.hg.1	NELL2	2.46329	2.05271	2.87387	4.51098e-08	2.35864e-05
TC1700011007.hg.1	TTLL6	1.85763	1.54559	2.16966	4.88731e-08	2.46076e-05
TC1200009800.hg.1	SLC2A3	1.71198	1.42275	2.0012	5.18595e-08	2.48759e-05
TC0100014191.hg.1	RAB3B	2.82457	2.34726	3.30187	5.19921e-08	2.48759e-05
TC0400009088.hg.1	GUCY1B3	2.13102	1.7708	2.49123	5.21507e-08	2.48759e-05
TC0X00008747.hg.1	GABRQ	2.31792	1.92507	2.71077	5.36056e-08	2.5129e-05
TC0X00010990.hg.1	SPANXC	2.79015	2.31373	3.26658	5.78966e-08	2.57041e-05
TC0200010636.hg.1	MAP2	3.41416	2.8294	3.99893	5.97592e-08	2.57041e-05
TC0400008628.hg.1	SPRY1	1.67114	1.38456	1.95771	6.05219e-08	2.57041e-05
TC0100010393.hg.1	RGS4	2.61517	2.16062	3.06972	6.95461e-08	2.7657e-05
TC0700008367.hg.1	PEG10	1.87016	1.54481	2.1955	7.01877e-08	2.7657e-05
TC0300014078.hg.1	CCDC39	2.85387	2.35337	3.35438	7.62684e-08	2.89454e-05
TC2200007318.hg.1	H1F0	1.77071	1.46002	2.08141	7.66511e-08	2.89454e-05
TC0300012109.hg.1	IGSF11	2.1969	1.81026	2.58353	7.90712e-08	2.94502e-05
TC0100011463.hg.1	SYT14	1.55248	1.27717	1.8278	8.55193e-08	3.10024e-05
TC0200009889.hg.1	B3GALT1	2.68305	2.20598	3.16011	8.78704e-08	3.11673e-05
TC0700008928.hg.1	CPED1	1.81318	1.49019	2.13617	8.95505e-08	3.11673e-05
TC1300007752.hg.1	CLDN10	1.55582	1.27854	1.83309	8.99768e-08	3.11673e-05
TC0400008347.hg.1	CYP2U1	1.64093	1.34703	1.93482	9.46588e-08	3.2171e-05
TC0300013719.hg.1	CEP19	1.61953	1.32843	1.91064	9.82216e-08	3.29697e-05
TC1200006555.hg.1	CCND2	1.78636	1.46428	2.10845	1.01382e-07	3.30249e-05
TC0X00006686.hg.1	GRPR	2.10506	1.72338	2.48674	1.07387e-07	3.33772e-05
TC1700010856.hg.1	C1QL1	1.60533	1.31424	1.89641	1.07447e-07	3.33772e-05
TC0400012854.hg.1	TMEM144	1.56049	1.27738	1.84359	1.08029e-07	3.33772e-05
TC0X00010382.hg.1	BEX5	1.65341	1.35277	1.95405	1.10558e-07	3.33997e-05
TC0100010874.hg.1	RGL1	1.6746	1.36966	1.97953	1.12202e-07	3.35238e-05
TC0100008631.hg.1	SGIP1	2.66729	2.17753	3.15706	1.22205e-07	3.53589e-05
TC0X00009025.hg.1	ANOS1	2.20209	1.79624	2.60794	1.26946e-07	3.63319e-05
TC1400009184.hg.1	TXNDC16	1.76252	1.43694	2.08811	1.29956e-07	3.67368e-05
TC0500010932.hg.1	SGTB	1.8638	1.51821	2.2094	1.35074e-07	3.70962e-05
TC0500011513.hg.1	PCSK1	2.7195	2.21471	3.22428	1.36516e-07	3.71172e-05
TC0700011655.hg.1	PCLO	1.73625	1.41332	2.05918	1.39359e-07	3.75152e-05
TC1900006537.hg.1	REEP6	1.98709	1.61589	2.35828	1.45699e-07	3.86504e-05
TC0100017446.hg.1	SUSD4	2.01183	1.63583	2.38783	1.46419e-07	3.86504e-05
TC0900009673.hg.1	MLLT3	1.63991	1.33272	1.94709	1.49854e-07	3.88716e-05
TC1000012536.hg.1	MPP7	1.85533	1.50581	2.20484	1.58785e-07	3.97149e-05
TC0X00009356.hg.1	TMEM47	2.20046	1.78405	2.61687	1.66273e-07	3.97149e-05
TC1200010642.hg.1	FAIM2	1.77313	1.43754	2.10873	1.6652e-07	3.97149e-05
TC0500010491.hg.1	UGT3A2	1.65452	1.3408	1.96823	1.69648e-07	4.01093e-05
TC0500008055.hg.1	ADGRV1	1.80236	1.4597	2.14502	1.74337e-07	4.08625e-05
TC0900009145.hg.1	OLFM1	2.21783	1.79377	2.64188	1.84719e-07	4.2562e-05
TC0800009891.hg.1	STC1	3.85877	3.11843	4.59912	1.91297e-07	4.26325e-05
TC0X00008055.hg.1	TBC1D8B	1.96343	1.58398	2.34289	2.06005e-07	4.54279e-05
TC0600008166.hg.1	SLC25A27	2.96712	2.39332	3.54093	2.07359e-07	4.54279e-05
TC2000008445.hg.1	FLRT3	2.94274	2.37325	3.51223	2.08853e-07	4.54279e-05
TC0400010618.hg.1	TEC	1.82213	1.46912	2.17515	2.11208e-07	4.55757e-05
TC0100008897.hg.1	WDR63	2.0565	1.65756	2.45545	2.14034e-07	4.58218e-05
TC0100013076.hg.1	PADI2	2.10447	1.69492	2.51401	2.21034e-07	4.67626e-05
TC2100008477.hg.1	S100B	1.65031	1.32903	1.97159	2.21868e-07	4.67626e-05
TC0300008371.hg.1	GRAMD1C	3.53275	2.8437	4.22181	2.26178e-07	4.69431e-05
TC0800010045.hg.1	TEX15	3.07275	2.47211	3.67338	2.31201e-07	4.7264e-05
TC0800007985.hg.1	GDAP1	1.79084	1.44046	2.14122	2.33395e-07	4.73565e-05
TC0500011579.hg.1	ST8SIA4	2.46293	1.98039	2.94546	2.36647e-07	4.75683e-05
TC0200013021.hg.1	PAIP2B	1.84142	1.48025	2.2026	2.39318e-07	4.75683e-05
TC1900011710.hg.1	FXYD7	2.14091	1.72015	2.56168	2.44307e-07	4.75683e-05
TC1000012577.hg.1	LIPA	1.68566	1.35429	2.01703	2.44898e-07	4.75683e-05
TC0100016427.hg.1	TNFSF18	2.17065	1.74393	2.59737	2.44936e-07	4.75683e-05
TC0800011620.hg.1	ENPP2	1.94292	1.5602	2.32564	2.49972e-07	4.80684e-05
TC2000008242.hg.1	RNF24	1.54953	1.24375	1.85531	2.54583e-07	4.80684e-05
TC0400008557.hg.1	USP53	1.37979	1.10689	1.6527	2.60537e-07	4.88534e-05
TC0100018528.hg.1	CREG1	1.58029	1.26582	1.89476	2.77071e-07	5.06347e-05
TC0100016018.hg.1	CRABP2	2.07311	1.65961	2.48661	2.83716e-07	5.14263e-05
TC0700010621.hg.1	FKBP14	1.44019	1.15223	1.72814	2.90745e-07	5.23514e-05
TC0800012396.hg.1	FBXO16	1.91907	1.53491	2.30323	2.94262e-07	5.26361e-05
TC1400010730.hg.1	EGLN3	2.2444	1.7939	2.6949	3.02399e-07	5.3738e-05
TC0400012375.hg.1	CBR4	2.0355	1.62135	2.44966	3.4685e-07	6.04519e-05
TC0100016345.hg.1	NME7	1.27965	1.01849	1.54081	3.57724e-07	6.1558e-05
TC0800008126.hg.1	CA2	1.80077	1.43271	2.16882	3.63002e-07	6.20096e-05
TC0400007419.hg.1	GABRB1	2.37661	1.89061	2.86262	3.6491e-07	6.20096e-05
TC0100015079.hg.1	EXTL2	1.8773	1.49243	2.26217	3.74384e-07	6.27757e-05
TC0300013336.hg.1	LAMP3	2.27933	1.81126	2.74741	3.8073e-07	6.27757e-05
TC0400009068.hg.1	LRAT	2.42968	1.93064	2.92872	3.81416e-07	6.27757e-05
TC1500008470.hg.1	ARRDC4	1.49964	1.19159	1.8077	3.81871e-07	6.27757e-05
TC1000007714.hg.1	PHYHIPL	2.11975	1.6843	2.5552	3.82028e-07	6.27757e-05
TC0100007705.hg.1	AZIN2	2.1884	1.7387	2.6381	3.83271e-07	6.27757e-05
TC0400011130.hg.1	PAQR3	1.64023	1.30084	1.97962	4.10861e-07	6.68916e-05
TC0500007044.hg.1	CDH6	1.46192	1.1589	1.76495	4.18151e-07	6.72728e-05
TC1100013087.hg.1	BIRC3	2.34413	1.85557	2.83269	4.41867e-07	7.06701e-05
TC0800007057.hg.1	DOCK5	2.09628	1.65657	2.536	4.71224e-07	7.34416e-05
TC0600009353.hg.1	TPD52L1	1.7761	1.40301	2.14918	4.78104e-07	7.34416e-05
TC1200006896.hg.1	GPRC5A	1.77104	1.39867	2.14342	4.82591e-07	7.37144e-05
TC0900010445.hg.1	NMRK1	1.53865	1.21371	1.86359	5.04405e-07	7.57694e-05
TC0600014300.hg.1	GCLC	1.59443	1.25719	1.93167	5.1219e-07	7.65162e-05
TC0200014851.hg.1	LRP2	2.54168	2.00255	3.08081	5.27142e-07	7.83194e-05
TC1400007500.hg.1	ARG2	1.64848	1.29767	1.99928	5.44591e-07	8.00372e-05
TC2000008436.hg.1	TASP1	1.32724	1.04426	1.61022	5.54934e-07	8.03455e-05
TC0200010219.hg.1	FAM171B	2.2716	1.78649	2.75672	5.64089e-07	8.10323e-05
TC0600011065.hg.1	KIAA0319	1.32692	1.04306	1.61077	5.73769e-07	8.16764e-05
TC0X00009576.hg.1	SYN1	1.83798	1.44412	2.23185	5.83786e-07	8.18678e-05
TC0600013231.hg.1	SGK1	2.00994	1.57895	2.44094	5.87617e-07	8.18678e-05
TC0900006559.hg.1	CD274	1.67031	1.31196	2.02866	5.90627e-07	8.18678e-05
TC0500011418.hg.1	MEF2C	3.2962	2.58761	4.00479	6.02579e-07	8.27451e-05
TC1300007592.hg.1	NDFIP2	1.35278	1.06149	1.64407	6.12599e-07	8.28654e-05
TC1200010976.hg.1	AGAP2	1.55858	1.22235	1.8948	6.24034e-07	8.37502e-05
TC0700008261.hg.1	RUNDC3B	2.10775	1.65296	2.56254	6.253e-07	8.37502e-05
TC0200015082.hg.1	FKBP7	2.58318	2.02514	3.14123	6.32897e-07	8.38367e-05
TC1200011460.hg.1	KITLG	1.767	1.38495	2.14905	6.38272e-07	8.38367e-05
TC1200012597.hg.1	MGST1	1.82017	1.42663	2.21372	6.3828e-07	8.38367e-05
TC0300009459.hg.1	GPR160	1.71572	1.34445	2.08699	6.43561e-07	8.4124e-05
TC0300008853.hg.1	TMEM108	1.4353	1.12362	1.74698	6.66553e-07	8.62996e-05
TC0500011775.hg.1	SEMA6A	1.39043	1.0873	1.69356	6.93219e-07	8.77499e-05
TC0500011935.hg.1	MARCH3	1.4429	1.12829	1.75752	6.94305e-07	8.77499e-05
TC0500007792.hg.1	HEXB	1.23648	0.966766	1.5062	6.97119e-07	8.77499e-05
TC0X00006758.hg.1	CNKSR2	1.43943	1.12429	1.75456	7.23011e-07	8.94341e-05
TC0200008894.hg.1	MERTK	2.24397	1.75265	2.73529	7.23657e-07	8.94341e-05
TC1100012019.hg.1	SESN3	1.41488	1.10474	1.72503	7.31976e-07	9.00358e-05
TC1500007062.hg.1	CKMT1B	2.56891	2.00495	3.13286	7.42959e-07	9.018e-05
TC0600013361.hg.1	CITED2	1.45284	1.13354	1.77215	7.51412e-07	9.08007e-05
TC1100007727.hg.1	FAM111B	1.40191	1.09114	1.71268	8.18332e-07	9.75861e-05
TC0600013186.hg.1	CTGF	1.2152	0.945209	1.48518	8.36962e-07	9.93718e-05
TC2100008171.hg.1	LCA5L	1.83894	1.42962	2.24827	8.5247e-07	0.000100603
23076255	NA	1.31633	1.02299	1.60968	8.62593e-07	0.000101091
TC1700011261.hg.1	2004-09-01	1.39272	1.08192	1.70351	8.74391e-07	0.000101509
TC0300009310.hg.1	MLF1	1.58704	1.23282	1.94126	8.7587e-07	0.000101509
TC0600012379.hg.1	ELOVL4	1.59732	1.24075	1.9539	8.77359e-07	0.000101509
TC0200015246.hg.1	STAT4	1.77062	1.37462	2.16661	8.93639e-07	0.000101883
TC0X00006593.hg.1	CLCN4	1.5774	1.22461	1.9302	8.9402e-07	0.000101883
TC0200015815.hg.1	EPHA4	1.85522	1.44021	2.27022	8.95586e-07	0.000101883
TC0300013520.hg.1	CLDN1	1.59875	1.24091	1.95658	9.00609e-07	0.000102028
TC0X00009972.hg.1	SLC7A3	2.30552	1.78801	2.82303	9.26566e-07	0.000104192
TC1700010252.hg.1	CORO6	1.54562	1.19866	1.89259	9.27379e-07	0.000104192
TC0500010822.hg.1	ACTBL2	3.50614	2.71872	4.29355	9.31442e-07	0.000104218
TC0X00008608.hg.1	SPANXA2	1.52776	1.1839	1.87163	9.51963e-07	0.000106078
TC1900008932.hg.1	RFPL4AL1	2.76581	2.14214	3.38948	9.69514e-07	0.000107592
TC0200006703.hg.1	ATP6V1C2	1.30453	1.01023	1.59884	9.74297e-07	0.000107684
TC1100006899.hg.1	ARNTL	1.49689	1.15893	1.83484	9.81474e-07	0.000108038
TC0600014241.hg.1	TBC1D7	1.74463	1.35005	2.13922	9.98731e-07	0.000108874
TC0100018303.hg.1	EFNA3	2.42712	1.87805	2.97619	1.00108e-06	0.000108874
TC1500007640.hg.1	IQCH	1.59139	1.23118	1.95159	1.00653e-06	0.00010903
TC1800008281.hg.1	TMEM241	1.80727	1.3978	2.21673	1.01626e-06	0.000109372
TC0800007697.hg.1	CHCHD7	1.37304	1.06179	1.68429	1.02175e-06	0.000109372
TC0200014819.hg.1	SCN9A	2.35583	1.82049	2.89118	1.0467e-06	0.000111603
TC0X00008054.hg.1	RNF128	2.58765	1.9991	3.17621	1.05607e-06	0.000112163
TC0300013022.hg.1	SLITRK3	1.70149	1.31385	2.08912	1.07335e-06	0.000113554
TC0300014074.hg.1	IFT80	1.3192	1.01825	1.62015	1.08783e-06	0.000114197
TC0200015211.hg.1	SLC40A1	1.178	0.909065	1.44694	1.09582e-06	0.000114305
TC0400007280.hg.1	WDR19	1.36066	1.04998	1.67134	1.09727e-06	0.000114305
TC1200008726.hg.1	TCP11L2	1.78807	1.37947	2.19667	1.10602e-06	0.000114777
TC0400011732.hg.1	NDNF	1.96151	1.51303	2.41	1.11217e-06	0.000114976
TC0900010933.hg.1	CTSV	2.16508	1.66953	2.66063	1.12386e-06	0.000115442
23076621	NA	1.36314	1.05088	1.6754	1.13311e-06	0.000115442
TC1000009920.hg.1	VIM-AS1	1.21107	0.933386	1.48876	1.14366e-06	0.000115442
TC0300009033.hg.1	PLS1	1.33963	1.03236	1.64689	1.14752e-06	0.000115442
23075622	NA	1.28221	0.987819	1.57659	1.1588e-06	0.000115442
23076415	NA	1.28221	0.987819	1.57659	1.1588e-06	0.000115442
TC1200007146.hg.1	STK38L	1.79174	1.38036	2.20313	1.15913e-06	0.000115442
TC0X00007965.hg.1	TCEAL2	1.80538	1.39008	2.22068	1.18098e-06	0.000116576
TC1300009674.hg.1	KDELC1	1.5525	1.19516	1.90983	1.18767e-06	0.000116576
TC0400012992.hg.1	MFAP3L	1.28678	0.989947	1.58362	1.21405e-06	0.000118311
TC0600014101.hg.1	MICA	1.30822	1.00618	1.61026	1.22441e-06	0.000118622
23074046	NA	2.26198	1.73875	2.78522	1.24757e-06	0.00011986
TC0900010737.hg.1	DIRAS2	1.61864	1.24394	1.99334	1.25678e-06	0.000120319
TC0600012625.hg.1	GPR63	1.5628	1.20081	1.92478	1.26397e-06	0.000120582
TC0X00008881.hg.1	SPRY3	1.92524	1.47867	2.37182	1.28204e-06	0.000121032
TC0Y00006855.hg.1	SPRY3	1.92524	1.47867	2.37182	1.28204e-06	0.000121032
TC0100016822.hg.1	KCNT2	1.69141	1.29873	2.08408	1.29308e-06	0.000121653
TC0900006522.hg.1	SLC1A1	1.42709	1.09557	1.7586	1.30087e-06	0.000121784
TC0100011316.hg.1	NFASC	2.22612	1.70865	2.7436	1.30942e-06	0.000121784
TC0200007590.hg.1	CHAC2	1.31429	1.00873	1.61986	1.31137e-06	0.000121784
TC0700011809.hg.1	TFPI2	1.38703	1.06453	1.70952	1.31239e-06	0.000121784
TC0600007012.hg.1	CD83	1.54021	1.18172	1.89869	1.32582e-06	0.000122611
TC1500010744.hg.1	GCOM1	1.31741	1.01055	1.62428	1.33601e-06	0.000123099
TC0X00008394.hg.1	BCORL1	1.89028	1.44926	2.33131	1.35774e-06	0.000124295
TC1000010827.hg.1	DNAJC12	2.37753	1.82014	2.93493	1.42388e-06	0.000129657
TC0100010921.hg.1	HMCN1	2.35683	1.80372	2.90994	1.4383e-06	0.000130353
TC0900011379.hg.1	MEGF9	1.36972	1.04769	1.69175	1.46383e-06	0.000132226
TC0500006744.hg.1	ROPN1L	1.55873	1.19209	1.92537	1.47064e-06	0.000132402
TC0600012059.hg.1	GSTA4	1.15209	0.880937	1.42324	1.47937e-06	0.000132475
TC0400008424.hg.1	C4orf32	1.31313	1.00404	1.62223	1.4812e-06	0.000132475
TC0100015598.hg.1	TXNIP	1.6929	1.29422	2.09157	1.4882e-06	0.000132562
TC1000011420.hg.1	CPEB3	1.53514	1.17332	1.89695	1.50008e-06	0.000132562
TC1100012134.hg.1	MMP12	1.85476	1.41742	2.2921	1.50656e-06	0.000132562
TC1100010185.hg.1	CYP2R1	1.19419	0.912351	1.47603	1.52018e-06	0.000132901
TC0600006873.hg.1	BMP6	2.49422	1.90425	3.0842	1.55379e-06	0.000134509
TC0400012782.hg.1	STIM2	1.4133	1.07898	1.74762	1.555e-06	0.000134509
TC0100009969.hg.1	RIIAD1	1.76109	1.34412	2.17805	1.56876e-06	0.000134509
TC0500008233.hg.1	C5orf30	1.58305	1.20793	1.95818	1.58149e-06	0.000134509
23070274	NA	1.49627	1.14141	1.85112	1.59442e-06	0.000134833
TC1200009981.hg.1	HEBP1	1.27644	0.97367	1.5792	1.59683e-06	0.000134833
TC0900008425.hg.1	ZNF483	1.1693	0.891167	1.44744	1.64154e-06	0.000137329
TC1200007861.hg.1	LRP1	1.37652	1.04834	1.70469	1.67881e-06	0.000139982
TC0500011705.hg.1	NREP	1.70381	1.29706	2.11057	1.7012e-06	0.000140774
TC0600008262.hg.1	TMEM14A	1.19392	0.906839	1.48101	1.82527e-06	0.000149931
TC0100015803.hg.1	TDRKH	1.45021	1.10129	1.79912	1.83574e-06	0.000150337
TC1200011574.hg.1	FGD6	1.63856	1.24414	2.03298	1.84442e-06	0.000150594
TC1700009676.hg.1	TMEM107	1.35122	1.02537	1.67707	1.87768e-06	0.000152385
TC1300006879.hg.1	CCNA1	1.42137	1.07848	1.76426	1.8843e-06	0.000152385
TC1900008825.hg.1	PRKCG	1.50262	1.13993	1.86531	1.89438e-06	0.000152385
23075955	NA	1.27705	0.968204	1.5859	1.9311e-06	0.000154259
TC0400010780.hg.1	SPINK2	1.66411	1.26051	2.06771	1.98534e-06	0.000156917
TC1900011194.hg.1	KCNC3	1.75419	1.32828	2.18011	2.00652e-06	0.000157674
TC0300008524.hg.1	STXBP5L	1.68589	1.27531	2.09647	2.06716e-06	0.000161043
TC0100010939.hg.1	PLA2G4A	2.14633	1.62301	2.66965	2.09072e-06	0.000162413
TC1300007780.hg.1	RAP2A	1.18167	0.892888	1.47045	2.13819e-06	0.000165628
TC2000009522.hg.1	CYP24A1	1.57964	1.19285	1.96642	2.17901e-06	0.000167977
TC0300006477.hg.1	ITPR1	1.25865	0.950345	1.56696	2.18706e-06	0.000167977
23067838	NA	2.48007	1.87053	3.08961	2.25986e-06	0.000171151
TC1400008058.hg.1	PPP4R4	2.48007	1.87053	3.08961	2.25986e-06	0.000171151
TC0800010224.hg.1	ZMAT4	2.51308	1.89487	3.13129	2.27984e-06	0.000171696
TC0800008679.hg.1	COL14A1	1.1084	0.835664	1.38114	2.286e-06	0.000171696
TC0400010449.hg.1	TLR10	2.28204	1.72032	2.84376	2.29361e-06	0.000171793
TC0200015221.hg.1	MSTN	1.43382	1.07955	1.7881	2.37968e-06	0.000176779
TC0600008486.hg.1	OGFRL1	1.1708	0.880992	1.46061	2.42183e-06	0.000179022
TC1100007307.hg.1	C11orf74	1.1776	0.885948	1.46926	2.43515e-06	0.000179022
TC0700013050.hg.1	KCNH2	1.76158	1.32515	2.19801	2.4428e-06	0.000179022
TC0900008243.hg.1	PLPPR1	1.29969	0.977515	1.62186	2.45587e-06	0.000179201
TC1100010531.hg.1	SLC1A2	1.65926	1.24791	2.07062	2.45842e-06	0.000179201
TC0600006950.hg.1	TMEM170B	1.21631	0.914352	1.51826	2.49168e-06	0.000180676
TC0X00008468.hg.1	CCDC160	1.90984	1.43571	2.38397	2.49195e-06	0.000180676
TC0300011834.hg.1	FILIP1L	1.72923	1.29916	2.15931	2.53628e-06	0.000183264
TC1400007154.hg.1	GNG2	1.5498	1.16428	1.93533	2.54112e-06	0.000183264
TC0300010821.hg.1	ULK4	1.32707	0.996462	1.65767	2.5777e-06	0.000184921
TC0X00008097.hg.1	NXT2	1.19056	0.893831	1.48729	2.58886e-06	0.000184961
TC2000006627.hg.1	CHGB	1.74204	1.30781	2.17627	2.59186e-06	0.000184961
TC2100007032.hg.1	CBR1	1.17645	0.883085	1.46981	2.60177e-06	0.000185182
TC0200015876.hg.1	SERPINE2	1.74487	1.30809	2.18166	2.70064e-06	0.000190538
TC0200008300.hg.1	RMND5A	1.27518	0.955694	1.59467	2.72366e-06	0.000190538
TC0X00011402.hg.1	SPANXA1	1.41874	1.06327	1.77422	2.72507e-06	0.000190538
TC1200009972.hg.1	GPR19	1.43983	1.07897	1.80069	2.73255e-06	0.000190538
TC1700010420.hg.1	SLFN11	1.53579	1.15071	1.92087	2.74393e-06	0.000190805
TC0X00006799.hg.1	SAT1	1.54415	1.15685	1.93146	2.753e-06	0.000190948
TC0600009459.hg.1	ENPP1	1.36351	1.02126	1.70576	2.77274e-06	0.000191524
TC1400010777.hg.1	TC2N	1.3543	1.01412	1.69448	2.79195e-06	0.000192178
TC0900010769.hg.1	NFIL3	1.8973	1.41894	2.37566	2.89531e-06	0.000197149
TC0100017078.hg.1	RAB29	1.51755	1.13466	1.90044	2.91552e-06	0.000197149
TC0200007746.hg.1	B3GNT2	1.09419	0.81805	1.37033	2.92218e-06	0.000197149
TC0X00007310.hg.1	TSPYL2	1.46779	1.09682	1.83875	2.96358e-06	0.000198955
TC0100015830.hg.1	FLG	1.43906	1.07511	1.80302	2.98355e-06	0.000199311
TC0300013025.hg.1	BCHE	2.17785	1.62688	2.72882	2.99216e-06	0.000199397
TC1700008452.hg.1	GDPD1	1.53471	1.14593	1.92348	3.03057e-06	0.000200096
TC0900009470.hg.1	ERMP1	1.13425	0.846909	1.4216	3.03209e-06	0.000200096
TC0700008265.hg.1	ADAM22	1.65184	1.23173	2.07195	3.14909e-06	0.000206315
TC0700012636.hg.1	PODXL	1.10111	0.820748	1.38148	3.18432e-06	0.000207206
TC0700006781.hg.1	BZW2	1.33193	0.99219	1.67167	3.23925e-06	0.000209695
TC0200013916.hg.1	IL1B	1.7253	1.28444	2.16616	3.29514e-06	0.000212807
TC0500013336.hg.1	SSBP2	1.16887	0.869997	1.46774	3.31626e-06	0.000213158
TC0300012980.hg.1	SPTSSB	1.52436	1.13413	1.9146	3.35452e-06	0.000214602
TC0600009076.hg.1	ARMC2	1.5335	1.1408	1.92619	3.36483e-06	0.000214757
TC0500012842.hg.1	DUSP1	1.48854	1.10711	1.86997	3.38571e-06	0.000215086
TC0800010869.hg.1	PEX2	1.13192	0.841872	1.42197	3.38582e-06	0.000215086
TC0400012857.hg.1	RAPGEF2	1.08096	0.803633	1.35828	3.42562e-06	0.000216062
TC0600012952.hg.1	FRK	1.39995	1.04077	1.75913	3.42676e-06	0.000216062
TC0800010825.hg.1	JPH1	1.8302	1.36055	2.29985	3.43296e-06	0.000216062
TC0300008086.hg.1	ARL6	1.92497	1.4291	2.42084	3.56236e-06	0.000222431
TC1400009381.hg.1	KCNH5	1.33394	0.99024	1.67764	3.57019e-06	0.000222431
TC0400011616.hg.1	TIFA	1.48699	1.10378	1.87021	3.57717e-06	0.000222431
TC2200007505.hg.1	2003-09-01	1.90406	1.41301	2.3951	3.60199e-06	0.000222506
TC0100016350.hg.1	CCDC181	1.9234	1.42689	2.41992	3.63537e-06	0.000222552
TC0200013595.hg.1	MGAT4A	1.16415	0.863569	1.46472	3.64249e-06	0.000222552
TC1600010809.hg.1	TXNL4B	1.33839	0.992594	1.68418	3.66557e-06	0.00022346
TC0700007137.hg.1	BBS9	1.7343	1.28482	2.18378	3.77721e-06	0.000229099
TC1500007691.hg.1	GLCE	1.37103	1.01564	1.72643	3.78335e-06	0.000229099
TC2000006736.hg.1	SPTLC3	1.16945	0.86582	1.47307	3.84236e-06	0.000231723
TC0400012381.hg.1	NEK1	1.11606	0.826249	1.40587	3.84785e-06	0.000231723
TC0400010770.hg.1	PPAT	0.983268	0.727852	1.23868	3.86071e-06	0.000231723
TC0100014014.hg.1	PRDX1	1.12812	0.83508	1.42117	3.86078e-06	0.000231723
TC0500010540.hg.1	LIFR	1.23561	0.914071	1.55715	3.92767e-06	0.000234702
TC0400008020.hg.1	CDS1	1.33566	0.987743	1.68358	3.96516e-06	0.000236423
TC0900011340.hg.1	ASTN2	1.28829	0.951954	1.62462	4.05153e-06	0.000241044
TC1200006874.hg.1	BORCS5	1.66709	1.23052	2.10365	4.17293e-06	0.000247006
TC0X00008655.hg.1	CXorf51A	2.00608	1.48051	2.53165	4.19019e-06	0.000247006
TC1500007980.hg.1	CHRNA5	1.34436	0.992133	1.69658	4.19266e-06	0.000247006
TC0100009112.hg.1	LOC729970	1.24672	0.919967	1.57347	4.20625e-06	0.000247006
TC1200007359.hg.1	CNTN1	1.81921	1.3416	2.29682	4.27526e-06	0.000250517
TC0600008075.hg.1	TTBK1	1.48422	1.09438	1.87406	4.29403e-06	0.000250823
TC1100012225.hg.1	NPAT	1.1162	0.822986	1.40941	4.29892e-06	0.000250823
TC0500008568.hg.1	SLC12A2	1.24448	0.916771	1.57219	4.40075e-06	0.000255667
TC1100012130.hg.1	MMP10	1.66414	1.22521	2.10307	4.4696e-06	0.000258561
TC0X00011237.hg.1	RAB39B	1.10637	0.814155	1.39859	4.52942e-06	0.000261262
TC0X00008612.hg.1	MAGEC1	1.74829	1.28608	2.21049	4.57137e-06	0.000262217
TC1100010063.hg.1	TMEM41B	1.1295	0.830654	1.42835	4.60565e-06	0.000263074
TC1500007318.hg.1	TEX9	1.55903	1.14611	1.97195	4.65114e-06	0.000265115
TC0400008106.hg.1	HERC5	1.27316	0.934542	1.61178	4.84113e-06	0.000273824
TC0X00010399.hg.1	BEX1	2.12313	1.55841	2.68785	4.84421e-06	0.000273824
TC0200015650.hg.1	FN1	1.65315	1.21256	2.09375	4.93773e-06	0.000276808
TC1500009984.hg.1	NPTN	1.30593	0.957706	1.65415	4.96072e-06	0.000277525
TC0200007048.hg.1	MAPRE3	0.993997	0.728862	1.25913	4.97642e-06	0.000277831
TC0700010396.hg.1	TWISTNB	1.2842	0.941513	1.62688	4.99612e-06	0.00027836
TC1100008969.hg.1	ELMOD1	1.98526	1.45482	2.51571	5.05831e-06	0.000281248
TC0100018466.hg.1	DENND2C	1.39026	1.01866	1.76186	5.07557e-06	0.000281632
TC0500011748.hg.1	CCDC112	1.50836	1.10444	1.91227	5.16597e-06	0.000284586
TC0300011173.hg.1	NT5DC2	0.995382	0.72843	1.26233	5.24151e-06	0.000287321
TC0100017171.hg.1	C1orf74	1.05644	0.772785	1.34009	5.29914e-06	0.000289896
TC0300012449.hg.1	CPNE4	2.56736	1.87726	3.25745	5.35532e-06	0.000291795
TC1400009214.hg.1	BMP4	1.5232	1.11223	1.93416	5.54979e-06	0.000301787
TC0X00011040.hg.1	CXorf51A	1.85932	1.35738	2.36127	5.5808e-06	0.000302264
TC2000008721.hg.1	APMAP	1.57484	1.14939	2.00029	5.61908e-06	0.000303103
TC0100017834.hg.1	GNG4	1.18528	0.86499	1.50557	5.63266e-06	0.000303103
TC0300008148.hg.1	TMEM45A	1.76407	1.28722	2.24092	5.65002e-06	0.000303103
TC1900008544.hg.1	RCN3	1.06039	0.773746	1.34704	5.65204e-06	0.000303103
TC1800008952.hg.1	DSEL	1.08591	0.79214	1.37968	5.6933e-06	0.000304715
TC1200012651.hg.1	KIF5A	1.27288	0.927177	1.61858	5.9098e-06	0.000314445
TC1800008437.hg.1	NOL4	1.64325	1.19595	2.09055	6.03735e-06	0.000318737
TC0400007853.hg.1	EREG	1.13615	0.826787	1.4455	6.05529e-06	0.00031896
TC1400006521.hg.1	PNP	1.10143	0.800892	1.40198	6.17826e-06	0.00032304
TC0700013527.hg.1	SKAP2	1.55544	1.13063	1.98024	6.23171e-06	0.000324243
TC1100012186.hg.1	MSANTD4	1.03589	0.752797	1.31897	6.26848e-06	0.000325045
TC0500011752.hg.1	FEM1C	1.72776	1.25511	2.20041	6.33024e-06	0.00032659
TC0100014857.hg.1	GBP5	1.50976	1.09606	1.92345	6.43006e-06	0.000329862
TC1200008678.hg.1	EID3	1.55549	1.12789	1.9831	6.62957e-06	0.000336919
TC2200006935.hg.1	ADRBK2	1.37647	0.997901	1.75503	6.65852e-06	0.000337758
TC1000011381.hg.1	SLC16A12	1.47307	1.06775	1.87839	6.68747e-06	0.000338187
TC0100012734.hg.1	TNFRSF9	1.73277	1.25596	2.20958	6.69184e-06	0.000338187
TC1200010198.hg.1	ASUN	1.11835	0.81034	1.42637	6.74872e-06	0.000339798
TC0100006675.hg.1	KCNAB2	1.24823	0.904119	1.59234	6.80965e-06	0.000342232
TC0400007542.hg.1	KIT	1.30684	0.946186	1.6675	6.87951e-06	0.00034474
TC0800012322.hg.1	CA13	1.78526	1.29207	2.27844	6.94581e-06	0.000346513
TC0100016120.hg.1	PIGM	1.53323	1.10901	1.95745	7.04829e-06	0.000350982
TC0900007593.hg.1	RORB	1.11115	0.80329	1.41902	7.14101e-06	0.000353656
TC0500008849.hg.1	CYSTM1	1.05746	0.763689	1.35123	7.32396e-06	0.000361399
TC0900010586.hg.1	C9orf64	1.14317	0.825351	1.46099	7.37525e-06	0.000363271
TC2100008494.hg.1	IFNAR2	0.977381	0.705049	1.24971	7.53222e-06	0.000370332
TC1700012309.hg.1	METTL23	1.148	0.82776	1.46824	7.61421e-06	0.000373014
TC2000007083.hg.1	ID1	1.73392	1.24958	2.21826	7.71242e-06	0.000377145
TC0X00010954.hg.1	FGF13	1.64826	1.18741	2.10911	7.7818e-06	0.000379855
TC2100007508.hg.1	KCNE1	1.73921	1.25282	2.2256	7.79849e-06	0.000379988
TC0700009079.hg.1	TSPAN33	1.47855	1.06494	1.89215	7.81784e-06	0.000380249
TC0500008054.hg.1	POLR3G	1.71977	1.23859	2.20095	7.83344e-06	0.000380327
TC0100018233.hg.1	FPGT	1.24015	0.892958	1.58734	7.8771e-06	0.000381765
TC1300009165.hg.1	PCDH9	1.2477	0.898139	1.59725	7.93072e-06	0.000382999
TC0300011540.hg.1	SHQ1	1.02908	0.740399	1.31775	8.02677e-06	0.000386265
TC0700010435.hg.1	CDCA7L	0.93285	0.67056	1.19514	8.20387e-06	0.000393395
TC0500011751.hg.1	FEM1C	1.1064	0.795244	1.41755	8.22034e-06	0.000393491
TC1900011867.hg.1	TMEM205	1.21041	0.869932	1.55089	8.23759e-06	0.000393623
TC1000012490.hg.1	PI4K2A	0.968698	0.696148	1.24125	8.25511e-06	0.000393769
TC1300006503.hg.1	IFT88	1.30818	0.93965	1.6767	8.35343e-06	0.000396797
TC0300011628.hg.1	ROBO1	1.11879	0.803577	1.434	8.36239e-06	0.000396797
TC0700008295.hg.1	CFAP69	1.12526	0.807813	1.4427	8.46503e-06	0.000399986
TC0100010609.hg.1	DNM3	1.15402	0.828424	1.47961	8.47373e-06	0.000399986
TC0700010899.hg.1	POLR2J4	1.21702	0.87332	1.56072	8.55137e-06	0.000401609
TC0200016626.hg.1	MBOAT2	1.10291	0.791409	1.41441	8.55758e-06	0.000401609
TC0800009764.hg.1	PSD3	1.08951	0.781761	1.39727	8.56718e-06	0.000401609
TC1800008781.hg.1	ATP8B1	1.45372	1.04298	1.86446	8.58893e-06	0.000401935
TC0500009211.hg.1	CYFIP2	1.366	0.979971	1.75202	8.60379e-06	0.000401939
TC0300013884.hg.1	C3orf58	1.12118	0.803291	1.43908	8.87583e-06	0.000409284
TC0500007432.hg.1	IL31RA	1.20386	0.8622	1.54552	8.95559e-06	0.000412002
TC0100015023.hg.1	DPYD	1.01259	0.724988	1.30019	9.02115e-06	0.000413874
TC0100008779.hg.1	ST6GALNAC3	2.01656	1.44377	2.58935	9.0267e-06	0.000413874
TC0800008295.hg.1	PTDSS1	0.983985	0.704164	1.26381	9.12631e-06	0.000415985
TC0200012809.hg.1	PELI1	1.12158	0.802511	1.44064	9.15806e-06	0.000415985
TC0X00010278.hg.1	NAP1L3	1.46243	1.04637	1.87849	9.16455e-06	0.000415985
TC0300009289.hg.1	LEKR1	1.86888	1.33695	2.40081	9.20253e-06	0.000416319
TC0100009241.hg.1	S1PR1	1.18768	0.849386	1.52597	9.26566e-06	0.000417291
TC1400009134.hg.1	SAV1	1.18993	0.850974	1.52889	9.27193e-06	0.000417291
TC0300008412.hg.1	GAP43	1.69858	1.21469	2.18246	9.27824e-06	0.000417291
TC0500010043.hg.1	SEMA5A	1.72647	1.2346	2.21834	9.28541e-06	0.000417291
TC1300007312.hg.1	PCDH17	0.960094	0.686503	1.23369	9.30505e-06	0.000417483
23067824	NA	1.20163	0.859105	1.54416	9.33218e-06	0.000417808
TC1400009351.hg.1	SIX1	0.960348	0.686559	1.23414	9.34531e-06	0.000417808
TC1000011400.hg.1	ANKRD1	2.70696	1.93449	3.47942	9.42791e-06	0.000419951
TC0700008181.hg.1	GNAI1	0.984747	0.703643	1.26585	9.45801e-06	0.000419951
TC0300006520.hg.1	LMCD1	1.23723	0.883247	1.59122	9.66256e-06	0.000426486
TC1200007010.hg.1	PLEKHA5	1.27411	0.909215	1.639	9.75155e-06	0.000428328
TC1000011411.hg.1	PPP1R3C	1.65038	1.17707	2.1237	9.88045e-06	0.00043329
TC1000008881.hg.1	MXI1	1.65497	1.1802	2.12973	9.90627e-06	0.000433722
TC2200008888.hg.1	A4GALT	1.04048	0.741928	1.33904	9.92809e-06	0.000433979
TC0600012299.hg.1	SLC17A5	1.17404	0.83691	1.51117	9.99739e-06	0.000436307
TC0200010502.hg.1	FAM117B	1.08889	0.776058	1.40172	1.00432e-05	0.000436734
TC0400010598.hg.1	GABRA2	1.89853	1.353	2.44405	1.00584e-05	0.000436734
TC0600007103.hg.1	KDM1B	1.08318	0.771864	1.3945	1.0082e-05	0.000436734
TC0300008029.hg.1	EPHA3	1.7136	1.22106	2.20614	1.00875e-05	0.000436734
TC1200006905.hg.1	FAM234B	1.64825	1.17379	2.12272	1.02297e-05	0.000440786
TC1300007549.hg.1	CLN5	1.04572	0.744118	1.34732	1.04156e-05	0.000443566
TC0X00009341.hg.1	DMD	1.17044	0.83281	1.50807	1.04326e-05	0.000443566
TC0100014040.hg.1	PIK3R3	1.11449	0.792975	1.43601	1.04411e-05	0.000443566
TC1600010951.hg.1	MAF	1.02324	0.727821	1.31867	1.05167e-05	0.000446082
TC0200007155.hg.1	EHD3	1.42998	1.01681	1.84314	1.05919e-05	0.000448572
TC1200009796.hg.1	SLC2A14	1.45912	1.0373	1.88095	1.06481e-05	0.000450252
23070117	NA	1.33291	0.947446	1.71837	1.06805e-05	0.00045092
TC0400011440.hg.1	PPP3CA	1.06045	0.753562	1.36734	1.07514e-05	0.000453207
TC0800012387.hg.1	DLC1	1.11769	0.792631	1.44275	1.12602e-05	0.000469562
TC0800010630.hg.1	GGH	1.06049	0.751993	1.36899	1.12853e-05	0.000469887
TC0X00009218.hg.1	RPS6KA3	1.20728	0.855819	1.55874	1.13641e-05	0.000472443
TC2100008517.hg.1	WRB	0.95365	0.67582	1.23148	1.14424e-05	0.000474618
TC0900011163.hg.1	PTPN3	1.30826	0.925889	1.69063	1.17911e-05	0.000485231
TC0200014414.hg.1	CXCR4	0.994743	0.703992	1.28549	1.17966e-05	0.000485231
TC0900010607.hg.1	AGTPBP1	1.18746	0.839887	1.53504	1.1954e-05	0.000490964
TC2000007704.hg.1	PARD6B	0.991583	0.700921	1.28224	1.21167e-05	0.00049421
TC1900011139.hg.1	SLC17A7	1.86131	1.31567	2.40695	1.2124e-05	0.00049421
TC0700009231.hg.1	AKR1B15	0.993832	0.702194	1.28547	1.22398e-05	0.000496089
TC0400008483.hg.1	UGT8	0.998559	0.705487	1.29163	1.2258e-05	0.000496089
TC0300009224.hg.1	P2RY1	1.23451	0.872156	1.59686	1.22677e-05	0.000496089
TC0100010543.hg.1	ATP1B1	0.925862	0.654075	1.19765	1.22795e-05	0.000496089
TC1800009289.hg.1	ACAA2	1.32271	0.934298	1.71112	1.23182e-05	0.000496912
TC0800010506.hg.1	PLAG1	1.4219	1.00355	1.84024	1.25413e-05	0.000504416
TC1700007890.hg.1	ATP6V0A1	0.94936	0.669485	1.22923	1.27756e-05	0.000511182
TC0700006977.hg.1	NFE2L3	1.44707	1.02036	1.87378	1.28062e-05	0.00051129
TC0X00010172.hg.1	HMGN5	1.28211	0.903888	1.66033	1.28544e-05	0.000511487
TC0400007784.hg.1	AMBN	2.52217	1.77805	3.26628	1.28676e-05	0.000511487
TC1100012583.hg.1	BLID	1.55399	1.09534	2.01264	1.29144e-05	0.000512597
TC1200011320.hg.1	BBS10	1.22966	0.86654	1.59277	1.29764e-05	0.00051431
TC0200009829.hg.1	GCA	1.50725	1.06189	1.95262	1.30499e-05	0.000516346
TC1200012663.hg.1	RAB3IP	0.971368	0.684213	1.25852	1.31076e-05	0.000516346
TC0300008536.hg.1	EAF2	1.62395	1.14382	2.10408	1.31228e-05	0.000516346
TC1800009029.hg.1	CYB5A	1.01352	0.713474	1.31356	1.32825e-05	0.000521613
TC0100011022.hg.1	RGS2	1.65106	1.16223	2.13989	1.3295e-05	0.000521613
TC0X00007176.hg.1	SSX1	2.07044	1.45697	2.68392	1.33901e-05	0.000524588
TC0200014991.hg.1	GPR155	1.4616	1.02837	1.89483	1.34349e-05	0.00052484
TC0400010733.hg.1	KDR	1.49596	1.05255	1.93937	1.34352e-05	0.00052484
TC0600010802.hg.1	ELOVL2	1.1406	0.802258	1.47895	1.35327e-05	0.000527136
TC0800009961.hg.1	CLU	1.17441	0.825671	1.52315	1.36649e-05	0.000531214
TC0600008255.hg.1	EFHC1	1.21027	0.850847	1.56969	1.36765e-05	0.000531214
TC0200013298.hg.1	ST3GAL5	1.54184	1.08383	1.99985	1.37102e-05	0.000531762
TC2000008960.hg.1	EDEM2	1.10878	0.779094	1.43848	1.38348e-05	0.000534309
TC0300013911.hg.1	DNAJB11	0.998847	0.701282	1.29641	1.40794e-05	0.0005418
TC1000010022.hg.1	PIP4K2A	1.20356	0.844993	1.56213	1.40857e-05	0.0005418
TC0500009264.hg.1	ADRA1B	0.899033	0.631163	1.1669	1.40992e-05	0.0005418
TC0800007738.hg.1	SDCBP	0.935575	0.656796	1.21435	1.41095e-05	0.0005418
TC1900008141.hg.1	CYP2S1	1.39032	0.975892	1.80476	1.41563e-05	0.000542106
TC0400008803.hg.1	RAB33B	1.28353	0.900717	1.66634	1.42296e-05	0.000543595
TC0600006659.hg.1	BPHL	1.10812	0.777607	1.43863	1.42352e-05	0.000543595
TC0300008150.hg.1	ADGRG7	1.17197	0.822016	1.52193	1.43875e-05	0.000548641
TC1700008262.hg.1	CACNA1G	1.32776	0.931176	1.72435	1.44241e-05	0.000549268
TC0900011160.hg.1	EPB41L4B	1.12496	0.788744	1.46118	1.45058e-05	0.000550836
TC0600012452.hg.1	CEP162	1.38402	0.970294	1.79774	1.45324e-05	0.000551075
TC0900007646.hg.1	VPS13A	1.22427	0.858139	1.59041	1.45931e-05	0.000552606
TC1700010426.hg.1	SLFN13	1.4591	1.02228	1.89592	1.47339e-05	0.000557161
TC0200015958.hg.1	DNER	1.8289	1.28126	2.37654	1.47627e-05	0.000557475
TC2200007356.hg.1	KDELR3	1.18092	0.827049	1.53479	1.48626e-05	0.000559176
TC1700010200.hg.1	ALDOC	1.10822	0.775567	1.44087	1.5099e-05	0.000567027
TC0100016973.hg.1	CYB5R1	1.29166	0.903654	1.67968	1.52052e-05	0.000568656
TC0X00007507.hg.1	EFNB1	0.906348	0.633791	1.1789	1.53575e-05	0.000571868
TC0300012482.hg.1	RAB6B	1.87358	1.31003	2.43712	1.53881e-05	0.000571868
TC0800011208.hg.1	HRSP12	1.01125	0.707021	1.31549	1.54172e-05	0.000571868
TC2100007241.hg.1	ABCG1	1.36994	0.957189	1.78269	1.56289e-05	0.000577357
TC0700010437.hg.1	RAPGEF5	1.35398	0.945737	1.76222	1.57357e-05	0.000580513
TC0200016648.hg.1	CDC42EP3	0.879695	0.613469	1.14592	1.62833e-05	0.000595063
TC0300013417.hg.1	LIPH	1.54014	1.07397	2.00631	1.63064e-05	0.000595106
TC0600007038.hg.1	JARID2	1.12248	0.782578	1.46237	1.63709e-05	0.00059666
TC0200014620.hg.1	CACNB4	1.53474	1.06967	1.99981	1.64792e-05	0.000599803
TC0500013261.hg.1	GALNT10	1.48089	1.03181	1.92998	1.65924e-05	0.000603114
TC0400012972.hg.1	RNF150	1.61594	1.12577	2.10611	1.6634e-05	0.000603804
TC0900012126.hg.1	ANKRD20A3	1.21166	0.843987	1.57933	1.66895e-05	0.000603804
TC1300008660.hg.1	PROSER1	0.89422	0.622729	1.16571	1.67716e-05	0.000605582
TC1900011870.hg.1	ELAVL3	1.30768	0.910552	1.70481	1.68133e-05	0.000606281
TC0400007556.hg.1	SRD5A3	1.04213	0.725521	1.35874	1.68747e-05	0.000607689
TC0100008845.hg.1	ADGRL2	1.19396	0.831157	1.55676	1.69038e-05	0.000607935
TC0300011107.hg.1	ZMYND10	1.09845	0.764054	1.43285	1.7193e-05	0.000615891
TC0800007976.hg.1	TMEM70	0.912378	0.634447	1.19031	1.72951e-05	0.00061792
TC0500012282.hg.1	HDAC3	1.04837	0.728602	1.36813	1.74993e-05	0.00062351
23076624	NA	1.56471	1.08744	2.04198	1.75054e-05	0.00062351
TC1200007864.hg.1	NXPH4	1.29911	0.902752	1.69546	1.7545e-05	0.00062351
TC0500010342.hg.1	CDH9	1.37863	0.958007	1.79925	1.75463e-05	0.00062351
TC1300009740.hg.1	LIG4	1.05789	0.734562	1.38122	1.78301e-05	0.00063205
TC0200014790.hg.1	GRB14	2.33279	1.61966	3.04592	1.78642e-05	0.000632434
TC0400009379.hg.1	SPCS3	0.94433	0.655521	1.23314	1.79379e-05	0.000634217
TC0100010806.hg.1	XPR1	1.18023	0.819018	1.54145	1.80561e-05	0.000636741
TC2000006688.hg.1	SNAP25	1.88396	1.30716	2.46076	1.81162e-05	0.000637086
TC0100014528.hg.1	DIRAS3	1.4061	0.975554	1.83665	1.81362e-05	0.000637086
TC0400011579.hg.1	PLA2G12A	1.3575	0.941761	1.77323	1.81637e-05	0.000637231
TC1200011207.hg.1	CPM	2.07283	1.43761	2.70805	1.82731e-05	0.000640242
TC1300009232.hg.1	DIS3	0.901595	0.624641	1.17855	1.86772e-05	0.000653557
TC0300012023.hg.1	SPICE1	1.18939	0.823926	1.55485	1.8726e-05	0.000654422
TC0600009819.hg.1	ULBP2	1.32585	0.918319	1.73338	1.87829e-05	0.000655569
TC1200012700.hg.1	C12orf75	1.13017	0.782735	1.4776	1.88072e-05	0.000655577
TC1200007809.hg.1	GDF11	1.51884	1.05173	1.98595	1.88812e-05	0.000657313
TC1200010612.hg.1	RHEBL1	1.82625	1.26424	2.38826	1.89896e-05	0.000660239
TC0400009038.hg.1	KIAA0922	1.21876	0.843551	1.59397	1.90594e-05	0.000661821
TC1100008948.hg.1	GRIA4	1.76947	1.22434	2.31461	1.91818e-05	0.000662692
TC0800006873.hg.1	PDGFRL	1.14591	0.79288	1.49894	1.9182e-05	0.000662692
TC1100009023.hg.1	C11orf88	1.46764	1.01516	1.92011	1.93111e-05	0.000666308
TC1700010358.hg.1	MYO1D	1.52127	1.05184	1.99069	1.94683e-05	0.000667333
TC1200011711.hg.1	GNPTAB	1.11945	0.773972	1.46493	1.94912e-05	0.000667333
TC1200008373.hg.1	TMTC3	1.15934	0.80153	1.51716	1.95025e-05	0.000667333
TC1200007147.hg.1	ARNTL2	1.2211	0.843969	1.59823	1.96244e-05	0.00067031
TC1900010005.hg.1	RAB3A	1.11011	0.767121	1.4531	1.96957e-05	0.000671904
TC1400010737.hg.1	KLHL28	1.20536	0.832728	1.578	1.98015e-05	0.000674665
TC0700006795.hg.1	AHR	1.0742	0.741908	1.4065	1.9914e-05	0.000677648
TC1400009239.hg.1	GCH1	1.06871	0.738049	1.39936	1.99488e-05	0.000677984
TC0500009123.hg.1	SLC36A1	0.992854	0.685475	1.30023	2.00626e-05	0.000680967
TC0500011497.hg.1	GLRX	0.987002	0.681395	1.29261	2.00866e-05	0.000680967
TC0100018464.hg.1	PPM1J	1.27724	0.881677	1.6728	2.01273e-05	0.000681497
TC0X00008596.hg.1	CDR1	2.1035	1.45182	2.75518	2.0191e-05	0.000682804
TC0300009282.hg.1	TIPARP	0.878411	0.606164	1.15066	2.02648e-05	0.000684447
TC0300009706.hg.1	POLR2H	0.97527	0.672616	1.27792	2.05033e-05	0.000691643
TC0500006816.hg.1	FAM105A	1.36946	0.944365	1.79456	2.05535e-05	0.000692478
TC0700012456.hg.1	IQUB	1.53864	1.06062	2.01666	2.07151e-05	0.000696059
TC0200014694.hg.1	ACVR1C	1.49256	1.0288	1.95632	2.07366e-05	0.000696059
TC0700008745.hg.1	PRKAR2B	1.38292	0.953111	1.81274	2.07903e-05	0.000697002
TC1600009952.hg.1	YPEL3	1.34894	0.929364	1.76852	2.09394e-05	0.000701134
TC2000009809.hg.1	KCNQ2	1.26615	0.872153	1.66015	2.10229e-05	0.000703066
TC0600008897.hg.1	POU3F2	1.28023	0.881006	1.67945	2.14321e-05	0.000715576
TC2100006659.hg.1	CXADR	1.1057	0.76087	1.45053	2.14497e-05	0.000715576
TC0400012856.hg.1	RAPGEF2	1.1527	0.792786	1.51261	2.16831e-05	0.000720711
TC0900012245.hg.1	ALDH1A1	1.35105	0.928929	1.77318	2.18139e-05	0.000721529
TC1400008705.hg.1	SLC7A8	1.87653	1.2901	2.46295	2.18547e-05	0.000722003
23074028	NA	1.15009	0.790446	1.50973	2.1985e-05	0.000725426
TC2200007150.hg.1	TIMP3	0.905028	0.621847	1.18821	2.21067e-05	0.000728555
TC0100017957.hg.1	PLD5	1.01771	0.699187	1.33623	2.21586e-05	0.000729383
TC1000007132.hg.1	BAMBI	1.19428	0.820406	1.56815	2.22066e-05	0.00073008
TC0300009353.hg.1	PPM1L	1.65935	1.1395	2.1792	2.23578e-05	0.000732902
TC0300014083.hg.1	DGKG	2.59506	1.78206	3.40806	2.23584e-05	0.000732902
TC1400006791.hg.1	FOXG1	0.910005	0.624892	1.19512	2.23733e-05	0.000732902
TC1200009157.hg.1	P2RX7	1.14793	0.78793	1.50794	2.25702e-05	0.000737574
TC1900009984.hg.1	UNC13A	2.07565	1.42421	2.72709	2.2727e-05	0.000740715
TC0800010275.hg.1	PLAT	1.06325	0.729514	1.39698	2.27481e-05	0.000740715
TC1200006948.hg.1	C12orf60	1.18323	0.811372	1.55509	2.30083e-05	0.0007474
TC2100007821.hg.1	ADAMTS1	1.34253	0.920422	1.76464	2.31021e-05	0.000749552
TC1700011953.hg.1	CBX4	1.17802	0.807535	1.54851	2.31589e-05	0.000750498
TC1300008840.hg.1	LCP1	1.33886	0.917512	1.7602	2.3298e-05	0.000753208
TC0400011538.hg.1	PAPSS1	0.946832	0.648724	1.24494	2.3394e-05	0.000755415
TC0800010926.hg.1	PAG1	1.47213	1.00853	1.93572	2.34399e-05	0.000755999
23071521	NA	0.949207	0.650242	1.24817	2.34715e-05	0.000756121
TC0800006802.hg.1	KIAA1456	1.83753	1.25858	2.41648	2.35453e-05	0.000756574
TC0400008892.hg.1	HHIP	1.6713	1.14467	2.19794	2.3569e-05	0.000756574
TC1400007221.hg.1	SOCS4	0.956086	0.654734	1.25744	2.36282e-05	0.000757578
TC0300006961.hg.1	CMTM8	0.918151	0.62856	1.20774	2.37745e-05	0.000761372
TC1200011474.hg.1	ATP2B1	1.03454	0.708194	1.36089	2.38055e-05	0.000761468
TC1300008468.hg.1	SLC46A3	1.1281	0.771874	1.48432	2.40271e-05	0.000767652
TC0100015049.hg.1	FRRS1	1.19719	0.818936	1.57544	2.41497e-05	0.000770257
TC0400008331.hg.1	NPNT	1.69807	1.16153	2.23462	2.41652e-05	0.000770257
TC0500012294.hg.1	PCDH1	1.43239	0.979689	1.8851	2.42166e-05	0.00077047
TC0900007667.hg.1	PSAT1	0.880714	0.602352	1.15908	2.42286e-05	0.00077047
TC0600011386.hg.1	IER3	1.27898	0.874413	1.68355	2.44089e-05	0.000775296
TC1300009376.hg.1	SLITRK1	1.00375	0.68611	1.32139	2.45013e-05	0.000775444
TC0X00006704.hg.1	REPS2	2.01613	1.37788	2.65439	2.45842e-05	0.000775444
TC0800011579.hg.1	EXT1	1.22937	0.840189	1.61856	2.45847e-05	0.000775444
TC0200010907.hg.1	ACSL3	1.08154	0.73906	1.42402	2.4646e-05	0.000775662
TC1300007085.hg.1	LRRC63	1.37048	0.936395	1.80456	2.47027e-05	0.000776464
TC1700008209.hg.1	NGFR	1.32168	0.902539	1.74083	2.49802e-05	0.000782475
TC1600011362.hg.1	ACSM3	1.31807	0.899937	1.7362	2.50531e-05	0.000783855
TC0900010350.hg.1	APBA1	1.1769	0.803155	1.55065	2.52967e-05	0.000790516
TC2000008587.hg.1	RALGAPA2	1.27872	0.872586	1.68485	2.53242e-05	0.000790516
TC1700007344.hg.1	NLK	1.00624	0.686428	1.32605	2.54842e-05	0.000794598
TC1500009921.hg.1	UACA	1.39826	0.953655	1.84287	2.55893e-05	0.000796945
TC0500012531.hg.1	NMUR2	2.30034	1.56877	3.03192	2.56296e-05	0.000796945
TC0600009508.hg.1	TBPL1	0.810321	0.552597	1.06805	2.56474e-05	0.000796945
TC0600013119.hg.1	SOGA3	1.65918	1.13138	2.18699	2.56915e-05	0.000797405
TC1200008675.hg.1	TXNRD1	0.828194	0.56457	1.09182	2.58382e-05	0.000800132
TC0200007535.hg.1	PPP1R21	1.2457	0.848866	1.64253	2.60217e-05	0.000804897
TC0300012686.hg.1	SLC9A9	2.12889	1.45061	2.80718	2.6058e-05	0.000805103
TC0X00010670.hg.1	TMEM255A	1.00171	0.682277	1.32115	2.62661e-05	0.000809978
TC0500012160.hg.1	NME5	1.60569	1.09341	2.11797	2.63783e-05	0.000811413
TC0600009143.hg.1	SLC16A10	1.05957	0.721477	1.39766	2.64114e-05	0.000811413
TC0700009020.hg.1	SND1	0.985532	0.67069	1.30038	2.66985e-05	0.000818756
TC1100012318.hg.1	IL18	1.54419	1.05076	2.03762	2.6756e-05	0.000818756
TC0700007475.hg.1	C7orf57	1.16283	0.791239	1.53443	2.67709e-05	0.000818756
TC0600007862.hg.1	PIM1	1.26715	0.862053	1.67225	2.68714e-05	0.00081934
TC1300008497.hg.1	UBL3	0.911348	0.619986	1.20271	2.68804e-05	0.00081934
TC0100010518.hg.1	DCAF6	0.802772	0.546022	1.05952	2.69757e-05	0.000821324
TC0400009746.hg.1	SLBP	1.05134	0.715023	1.38765	2.70229e-05	0.00082184
TC0200014597.hg.1	RND3	0.945477	0.642942	1.24801	2.70924e-05	0.000822469
TC1500009804.hg.1	DENND4A	1.04046	0.707321	1.37359	2.72458e-05	0.000825044
TC0600014148.hg.1	CYB5R4	0.935594	0.635992	1.23519	2.72799e-05	0.000825044
TC0600013193.hg.1	STX7	1.10406	0.750266	1.45785	2.74518e-05	0.000828774
TC0X00008492.hg.1	SMIM10	1.0804	0.734171	1.42663	2.74642e-05	0.000828774
TC0700009060.hg.1	FAM71F1	1.46206	0.993463	1.93066	2.74967e-05	0.000828834
TC0700011601.hg.1	TMEM60	0.885702	0.601753	1.16965	2.75633e-05	0.000829922
TC1500010501.hg.1	RGMA	0.818612	0.555682	1.08154	2.80313e-05	0.000843079
TC0900011501.hg.1	NR6A1	1.22672	0.832467	1.62097	2.81867e-05	0.000846817
TC0100016438.hg.1	ANKRD45	1.10686	0.75074	1.46297	2.84651e-05	0.000853295
TC0X00006789.hg.1	FAM3C2	1.05804	0.717583	1.3985	2.85017e-05	0.00085345
TC1700008418.hg.1	DYNLL2	0.939615	0.637075	1.24216	2.86631e-05	0.000855573
TC0400009284.hg.1	CLCN3	0.852742	0.578036	1.12745	2.87931e-05	0.000858395
TC0300013950.hg.1	EFHB	1.41105	0.955953	1.86615	2.91016e-05	0.000863549
TC1900010008.hg.1	KIAA1683	1.00324	0.679643	1.32684	2.91236e-05	0.000863549
TC0300009147.hg.1	RNF13	1.12531	0.762177	1.48844	2.92401e-05	0.000864907
TC0400011208.hg.1	FAM175A	1.33137	0.901743	1.761	2.92408e-05	0.000864907
TC0700008898.hg.1	ANKRD7	1.33535	0.90419	1.76651	2.93921e-05	0.000867689
TC0400007938.hg.1	BMP2K	0.934443	0.632659	1.23623	2.94542e-05	0.000868578
TC0X00007935.hg.1	TMEM35	1.06507	0.720953	1.40919	2.95672e-05	0.000870386
TC1100012052.hg.1	CCDC82	0.859788	0.581405	1.13817	3.0139e-05	0.000883026
TC0X00009339.hg.1	TAB3	0.818814	0.553622	1.08401	3.02178e-05	0.000884382
TC1100013131.hg.1	IGF2	1.15841	0.782755	1.53406	3.05646e-05	0.000888794
TC0400011712.hg.1	PDE5A	1.35524	0.915513	1.79498	3.07194e-05	0.000891912
TC1500007238.hg.1	TMOD2	1.50496	1.0165	1.99342	3.08063e-05	0.000892954
TC1700011181.hg.1	MMD	0.939556	0.634285	1.24483	3.10992e-05	0.000897415
TC0900009679.hg.1	MLLT3	1.79033	1.20858	2.37208	3.11252e-05	0.000897415
TC0200012489.hg.1	PIGF	1.02684	0.693094	1.36058	3.1195e-05	0.000898476
TC0600008632.hg.1	BCKDHB	0.891262	0.601311	1.18121	3.14601e-05	0.000902448
TC1100012722.hg.1	CDON	2.23726	1.50793	2.96659	3.2044e-05	0.000915406
TC2000009960.hg.1	SRXN1	0.985731	0.664335	1.30713	3.20935e-05	0.000915625
TC0500010731.hg.1	ARL15	2.12752	1.43342	2.82161	3.22693e-05	0.000918713
TC0800012325.hg.1	SLC26A7	0.898469	0.605271	1.19167	3.23447e-05	0.000919894
TC1100009398.hg.1	NRGN	0.970491	0.653587	1.2874	3.25316e-05	0.000924244
TC1300009249.hg.1	KLF12	1.02215	0.688189	1.35612	3.26979e-05	0.000926891
TC1200008322.hg.1	TMTC2	1.0601	0.713704	1.4065	3.2727e-05	0.000926891
TC1900011842.hg.1	DIRAS1	0.911412	0.613489	1.20934	3.28379e-05	0.000928098
TC0100010863.hg.1	LAMC1	1.03483	0.696264	1.37339	3.30989e-05	0.000933532
TC0600011661.hg.1	STK38	0.857687	0.577027	1.13835	3.3153e-05	0.00093409
TC1100009026.hg.1	SIK2	0.919157	0.618129	1.22018	3.34038e-05	0.000939568
TC1100013043.hg.1	FAM89B	0.878439	0.590705	1.16617	3.34475e-05	0.000939568
TC2100007166.hg.1	SH3BGR	0.825646	0.555191	1.0961	3.34621e-05	0.000939568
TC0900012256.hg.1	CDC14B	1.18008	0.793495	1.56667	3.34857e-05	0.000939568
TC0400009132.hg.1	ETFDH	0.922617	0.619816	1.22542	3.40446e-05	0.000952085
TC0300009229.hg.1	RAP2B	0.867018	0.582439	1.1516	3.40718e-05	0.000952085
TC1500007735.hg.1	LRRC49	1.1742	0.788147	1.56025	3.45901e-05	0.000964586
TC2000009058.hg.1	TGM2	1.05786	0.709866	1.40586	3.47625e-05	0.000967556
TC1100006749.hg.1	ZNF215	1.33227	0.893893	1.77065	3.48413e-05	0.000967556
TC0100011520.hg.1	PPP2R5A	0.852995	0.572316	1.13367	3.48463e-05	0.000967556
TC1000010006.hg.1	DNAJC1	1.34875	0.904912	1.79259	3.48673e-05	0.000967556
TC0300013108.hg.1	TNIK	1.27037	0.851959	1.68878	3.51422e-05	0.000972005
TC1200010185.hg.1	ITPR2	1.04989	0.704016	1.39576	3.52126e-05	0.000972962
TC0700006737.hg.1	ARL4A	1.55063	1.03965	2.06161	3.53021e-05	0.000973392
TC0700010327.hg.1	DGKB	0.978979	0.656276	1.30168	3.5402e-05	0.000973392
TC0200010615.hg.1	CCNYL1	1.11779	0.749227	1.48635	3.54907e-05	0.000974668
TC0100011552.hg.1	VASH2	1.21054	0.81134	1.60975	3.55361e-05	0.000974668
TC0100018235.hg.1	FPGT-TNNI3K	1.05795	0.708878	1.40703	3.57118e-05	0.000977812
TC0400011563.hg.1	ETNPPL	1.85555	1.2432	2.46791	3.57687e-05	0.000978386
23064075	NA	1.05286	0.705254	1.40047	3.59063e-05	0.000980178
TC0X00009107.hg.1	GEMIN8	1.08467	0.726421	1.44292	3.60326e-05	0.000982569
TC0700013603.hg.1	RASA4	1.33372	0.893166	1.77427	3.60662e-05	0.000982569
TC0200009596.hg.1	ACVR2A	1.00077	0.66999	1.33154	3.62673e-05	0.000986073
TC1100011867.hg.1	FZD4	1.1951	0.799584	1.59063	3.66892e-05	0.000994558
TC0700012427.hg.1	FAM3C	0.925939	0.619374	1.2325	3.68235e-05	0.000995222
TC1400007307.hg.1	ARID4A	0.922652	0.617085	1.22822	3.69204e-05	0.000996851

## Sheet: DMSO-SAHA_DOWN
transcript	geneSymbol	logFC	Confidence Interval. Left.	Confidence Interval. Right.	P.Value	adj.P.Val
TC1100011259.hg.1	FOSL1	-2.60283	-2.93225	-2.27341	2.51334e-09	6.24096e-06
TC0100017142.hg.1	CD34	-2.05921	-2.33214	-1.78627	4.09718e-09	7.55117e-06
TC0100008033.hg.1	ERMAP	-2.3938	-2.72021	-2.0674	5.52616e-09	7.90793e-06
TC0300008952.hg.1	FAIM	-1.87098	-2.14269	-1.59927	1.07221e-08	1.1813e-05
TC0800010708.hg.1	CPA6	-2.50059	-2.89736	-2.10383	2.70527e-08	1.79399e-05
23074032	NA	-2.20508	-2.55961	-1.85054	3.10386e-08	1.91797e-05
TC2200009271.hg.1	APOBEC3C	-1.68468	-1.96177	-1.40758	3.93036e-08	2.27367e-05
TC0700007610.hg.1	LANCL2	-1.81168	-2.11032	-1.51304	4.0211e-08	2.2777e-05
TC0500013193.hg.1	CRHBP	-2.74039	-3.19425	-2.28653	4.22234e-08	2.29426e-05
TC1200009919.hg.1	TAS2R10	-2.01189	-2.34953	-1.67425	4.84136e-08	2.46076e-05
TC0200008502.hg.1	NCAPH	-2.07147	-2.42465	-1.7183	5.70004e-08	2.57041e-05
TC0900011388.hg.1	PHF19	-2.06103	-2.41253	-1.70953	5.71844e-08	2.57041e-05
TC0700011518.hg.1	GTF2IRD2	-2.06652	-2.42092	-1.71211	6.05674e-08	2.57041e-05
TC0900011709.hg.1	TOR1A	-1.60478	-1.88039	-1.32918	6.145e-08	2.57041e-05
TC0100010334.hg.1	UFC1	-2.20885	-2.5911	-1.8266	6.64759e-08	2.73851e-05
TC1200009621.hg.1	FOXM1	-2.01003	-2.35961	-1.66045	6.99742e-08	2.7657e-05
TC1200009759.hg.1	CDCA3	-2.05392	-2.41374	-1.69411	7.54107e-08	2.89454e-05
TC1500007392.hg.1	CCNB2	-2.17868	-2.56385	-1.79351	8.28381e-08	3.04363e-05
TC1400007404.hg.1	RHOJ	-2.1714	-2.55862	-1.78417	9.05594e-08	3.11673e-05
TC0300007223.hg.1	KIF15	-1.9928	-2.35179	-1.6338	1.00482e-07	3.30249e-05
TC0200011551.hg.1	ADI1	-2.28598	-2.69882	-1.87314	1.03089e-07	3.30249e-05
TC0600009140.hg.1	GTF3C6	-2.12423	-2.50792	-1.74055	1.03244e-07	3.30249e-05
TC0600007268.hg.1	HIST1H4C	-1.75466	-2.07366	-1.43566	1.10367e-07	3.33997e-05
TC0600011185.hg.1	HIST1H2BK	-1.80441	-2.13398	-1.47484	1.1574e-07	3.4205e-05
TC1200006656.hg.1	C12orf57	-1.60536	-1.90014	-1.31058	1.22246e-07	3.53589e-05
TC0600007284.hg.1	HIST1H4E	-2.00474	-2.37567	-1.63381	1.32126e-07	3.67368e-05
TC2200009270.hg.1	APOBEC3B	-1.72325	-2.04217	-1.40434	1.32414e-07	3.67368e-05
TC1100012957.hg.1	TRIM22	-3.04715	-3.61871	-2.4756	1.51919e-07	3.88716e-05
TC1900011774.hg.1	EMP3	-1.79785	-2.13526	-1.46044	1.52772e-07	3.88716e-05
TC1700008263.hg.1	ABCC3	-2.84617	-3.38038	-2.31195	1.52976e-07	3.88716e-05
TC0100016831.hg.1	ASPM	-1.48734	-1.76834	-1.20635	1.63502e-07	3.97149e-05
TC0500007138.hg.1	IL7R	-2.62735	-3.12381	-2.13089	1.6378e-07	3.97149e-05
TC0800010553.hg.1	NSMAF	-1.83825	-2.18576	-1.49073	1.64573e-07	3.97149e-05
TC0800010252.hg.1	ANK1	-2.257	-2.68382	-1.83018	1.65116e-07	3.97149e-05
TC0X00007686.hg.1	PBDC1	-1.45161	-1.72913	-1.1741	1.84463e-07	4.2562e-05
TC0100009876.hg.1	HIST2H2AA3	-1.52888	-1.82163	-1.23612	1.87536e-07	4.26325e-05
TC1700006758.hg.1	MPDU1	-1.71558	-2.04443	-1.38672	1.89565e-07	4.26325e-05
TC0700008010.hg.1	GTF2I	-1.63495	-1.94859	-1.3213	1.9106e-07	4.26325e-05
TC0100010786.hg.1	FAM163A	-1.76159	-2.1049	-1.41828	2.2427e-07	4.69051e-05
TC1200007707.hg.1	ESPL1	-1.68693	-2.01661	-1.35724	2.30753e-07	4.7264e-05
TC1300007167.hg.1	PHF11	-1.84137	-2.20296	-1.47978	2.42237e-07	4.75683e-05
TC1200012755.hg.1	PRR4	-1.71254	-2.0501	-1.37499	2.51578e-07	4.80684e-05
TC0100018482.hg.1	HIST2H2AA4	-1.56876	-1.87818	-1.25934	2.53312e-07	4.80684e-05
TC0100008190.hg.1	CMPK1	-1.43378	-1.71805	-1.14951	2.66944e-07	4.9712e-05
TC2000007503.hg.1	UBE2C	-1.94963	-2.33749	-1.56177	2.76331e-07	5.06347e-05
TC0300006575.hg.1	FANCD2	-1.76679	-2.11842	-1.41516	2.77486e-07	5.06347e-05
TC1400010715.hg.1	AJUBA	-1.77642	-2.13565	-1.41719	3.26013e-07	5.75582e-05
TC1200012584.hg.1	TAPBPL	-1.33594	-1.60723	-1.06465	3.40072e-07	5.96529e-05
TSUnmapped00000627.hg.1	KIF15	-1.71299	-2.06199	-1.36399	3.51516e-07	6.0875e-05
TC1000010990.hg.1	DNAJB12	-1.53934	-1.85838	-1.2203	4.17768e-07	6.72728e-05
TC1700009888.hg.1	CENPV	-1.86209	-2.25087	-1.47331	4.49754e-07	7.13774e-05
TC0500013328.hg.1	FAM169A	-1.56879	-1.89646	-1.24112	4.5154e-07	7.13774e-05
TC0200009739.hg.1	GALNT5	-2.14981	-2.59988	-1.69973	4.62242e-07	7.26468e-05
HTA2-pos-PSR17013958.hg.1	NA	-1.42805	-1.72787	-1.12822	4.75664e-07	7.34416e-05
TC0900011626.hg.1	CIZ1	-1.33062	-1.61005	-1.05119	4.76677e-07	7.34416e-05
TC1500008341.hg.1	MAN2A2	-1.39591	-1.69021	-1.1016	4.96094e-07	7.53536e-05
TC0900011220.hg.1	SUSD1	-2.30879	-2.79587	-1.8217	4.99248e-07	7.54113e-05
TC1700009043.hg.1	BIRC5	-1.56518	-1.89756	-1.23279	5.333e-07	7.88038e-05
TC0600014083.hg.1	HIST1H2AG	-2.00078	-2.42726	-1.5743	5.5359e-07	8.03455e-05
TC1600010168.hg.1	SHCBP1	-1.56021	-1.8929	-1.22753	5.55554e-07	8.03455e-05
TC1300007870.hg.1	ITGBL1	-1.53915	-1.86797	-1.21033	5.66263e-07	8.10323e-05
TC0600010057.hg.1	ACAT2	-1.64845	-2.00152	-1.29537	5.80955e-07	8.18678e-05
TC0300013904.hg.1	NAALADL2	-1.83934	-2.23392	-1.44477	5.90049e-07	8.18678e-05
TC2200008477.hg.1	PATZ1	-1.5057	-1.82887	-1.18252	5.93179e-07	8.18678e-05
TC1100006879.hg.1	PARVA	-1.49948	-1.8221	-1.17687	6.07634e-07	8.28501e-05
TC2200008001.hg.1	TXNRD2	-1.47006	-1.78644	-1.15368	6.09438e-07	8.28501e-05
TC1800009245.hg.1	SERPINB8	-1.49563	-1.81895	-1.17231	6.37194e-07	8.38367e-05
TC2200007467.hg.1	ZC3H7B	-1.77909	-2.16459	-1.3936	6.52196e-07	8.48448e-05
TC1700009679.hg.1	AURKB	-1.66971	-2.03246	-1.30695	6.69789e-07	8.63076e-05
TC1100009561.hg.1	NTM	-2.19828	-2.67654	-1.72001	6.79184e-07	8.71054e-05
TC2000009550.hg.1	AURKA	-1.68608	-2.05349	-1.31867	6.90021e-07	8.77499e-05
TC1900008143.hg.1	AXL	-2.33526	-2.84532	-1.82519	7.06342e-07	8.85011e-05
TC0100007841.hg.1	CDCA8	-1.80719	-2.20222	-1.41217	7.11675e-07	8.87603e-05
23066344	NA	-2.14185	-2.61176	-1.67193	7.38459e-07	9.00358e-05
23066369	NA	-2.14185	-2.61176	-1.67193	7.38459e-07	9.00358e-05
TC2200007313.hg.1	TRIOBP	-1.45567	-1.77611	-1.13522	7.63588e-07	9.18637e-05
TC0500007303.hg.1	NNT	-1.72844	-2.1108	-1.34607	8.01813e-07	9.60374e-05
TC0200008464.hg.1	KCNIP3	-2.43905	-2.9821	-1.89601	8.54731e-07	0.000100603
TC1200006520.hg.1	TSPAN9	-1.35754	-1.66117	-1.05391	8.94277e-07	0.000101883
TC0700008542.hg.1	MEPCE	-1.62228	-1.98871	-1.25584	9.86074e-07	0.000108106
TC1100013192.hg.1	CLCF1	-1.89776	-2.32791	-1.46762	1.02046e-06	0.000109372
TC0100011581.hg.1	CENPF	-1.48173	-1.81944	-1.14402	1.07764e-06	0.000113566
TC0100008807.hg.1	NEXN	-1.82279	-2.24056	-1.40502	1.13894e-06	0.000115442
TC0200016423.hg.1	SPDYA	-1.91871	-2.35853	-1.47888	1.14078e-06	0.000115442
TC1700012380.hg.1	SPAG5	-2.04237	-2.51102	-1.57373	1.15214e-06	0.000115442
TC0200010443.hg.1	CFLAR	-1.83231	-2.25357	-1.41105	1.17447e-06	0.000116543
TC1000007986.hg.1	ANAPC16	-1.27328	-1.56634	-0.980217	1.18741e-06	0.000116576
TC0600011184.hg.1	HIST1H2BJ	-1.60376	-1.97307	-1.23446	1.19306e-06	0.000116684
TC1700012078.hg.1	ALYREF	-1.38103	-1.69992	-1.06214	1.22597e-06	0.000118622
TC0800009970.hg.1	PBK	-1.70613	-2.10037	-1.3119	1.23444e-06	0.000119018
TC0300009799.hg.1	RTP4	-1.46777	-1.80798	-1.12757	1.27263e-06	0.000120985
TC1700010618.hg.1	TOP2A	-1.26869	-1.5643	-0.973081	1.34015e-06	0.000123099
TC0200015971.hg.1	SLC16A14	-1.40492	-1.73434	-1.0755	1.42585e-06	0.000129657
TC0200016099.hg.1	HJURP	-1.26075	-1.5578	-0.963692	1.49553e-06	0.000132562
TC1200009834.hg.1	MFAP5	-1.34919	-1.66731	-1.03107	1.50593e-06	0.000132562
TC1200012808.hg.1	R3HDM2	-1.23335	-1.52442	-0.94227	1.51987e-06	0.000132901
TC0500011228.hg.1	ARSB	-1.57123	-1.94304	-1.19942	1.56019e-06	0.000134509
TC0900011200.hg.1	KIAA0368	-1.9364	-2.39504	-1.47775	1.57445e-06	0.000134509
23074885	NA	-1.1115	-1.37492	-0.848092	1.5831e-06	0.000134509
23074891	NA	-1.1115	-1.37492	-0.848092	1.5831e-06	0.000134509
23074922	NA	-1.1115	-1.37492	-0.848092	1.5831e-06	0.000134509
TC1900007502.hg.1	ZNF85	-1.29874	-1.60738	-0.990096	1.62701e-06	0.000136956
TC0700013468.hg.1	NDUFB2	-1.29967	-1.60874	-0.990597	1.63768e-06	0.000137329
TC0500013230.hg.1	PCBD2	-1.09666	-1.35819	-0.835129	1.68355e-06	0.000139982
TC0X00010136.hg.1	TAF9B	-1.5452	-1.91414	-1.17626	1.70343e-06	0.000140774
TC0500006472.hg.1	TRIP13	-1.82516	-2.26255	-1.38776	1.76607e-06	0.000145508
TC1600007113.hg.1	C16orf62	-1.88094	-2.33422	-1.42765	1.86517e-06	0.000151833
TC0200009281.hg.1	MZT2B	-1.12293	-1.39394	-0.851909	1.89267e-06	0.000152385
TC0400011748.hg.1	CCNA2	-1.44967	-1.80013	-1.09921	1.9237e-06	0.000154259
TC1700006709.hg.1	XAF1	-1.91893	-2.3831	-1.45476	1.93469e-06	0.000154259
TC0100016006.hg.1	GPATCH4	-1.278	-1.58779	-0.968216	1.97464e-06	0.000156917
TC0200016417.hg.1	CENPA	-1.42062	-1.76512	-1.07613	1.98227e-06	0.000156917
TC1500007699.hg.1	KIF23	-1.66364	-2.06733	-1.25995	1.99508e-06	0.00015723
TC1900007208.hg.1	SYDE1	-1.28778	-1.60087	-0.97468	2.03357e-06	0.00015934
TC2000009178.hg.1	JPH2	-1.38215	-1.71849	-1.04582	2.05091e-06	0.000160236
TC0300013906.hg.1	KCNMB2	-1.81647	-2.26141	-1.37153	2.1868e-06	0.000167977
TC1700007454.hg.1	GOSR1	-1.32453	-1.64916	-0.999902	2.19917e-06	0.000167987
HTA2-pos-3671554_st	NA	-1.44286	-1.7965	-1.08923	2.19954e-06	0.000167987
TC0100008101.hg.1	KIF2C	-1.85828	-2.31429	-1.40227	2.22593e-06	0.000169526
TC1200006561.hg.1	RAD51AP1	-1.94962	-2.42912	-1.47013	2.27499e-06	0.000171696
TC1000008955.hg.1	PLEKHS1	-2.16785	-2.70177	-1.63393	2.30634e-06	0.000172273
TC0600007282.hg.1	HIST1H2BF	-1.71113	-2.13367	-1.28859	2.36587e-06	0.000176235
TC1300009088.hg.1	DIAPH3	-1.66046	-2.07169	-1.24923	2.43407e-06	0.000179022
TC0600011123.hg.1	HIST1H4B	-1.23528	-1.54126	-0.929297	2.43844e-06	0.000179022
TC0200006677.hg.1	RRM2	-1.42365	-1.77806	-1.06924	2.5598e-06	0.000184123
TC0100015701.hg.1	HIST2H3A	-1.66168	-2.0766	-1.24675	2.63625e-06	0.000187146
TC0100017100.hg.1	EIF2D	-1.45862	-1.82329	-1.09395	2.66805e-06	0.00018891
TC0500009610.hg.1	NSD1	-1.44262	-1.80417	-1.08106	2.73231e-06	0.000190538
TC0100007439.hg.1	PDIK1L	-1.04527	-1.30724	-0.78329	2.73309e-06	0.000190538
TC1900011781.hg.1	PRMT1	-1.0524	-1.31659	-0.788219	2.77541e-06	0.000191524
TC2200009288.hg.1	TRMU	-1.48695	-1.86072	-1.11319	2.81129e-06	0.00019302
TC1900006628.hg.1	NFIC	-1.23809	-1.54975	-0.926433	2.85087e-06	0.000195245
TC1500006785.hg.1	ARHGAP11B	-1.512	-1.89319	-1.13081	2.89339e-06	0.000197149
HTA2-pos-PSR17008082.hg.1	NA	-1.0258	-1.28449	-0.767123	2.90043e-06	0.000197149
TC0500007665.hg.1	CCNB1	-1.60311	-2.00754	-1.19869	2.91162e-06	0.000197149
TC0200014845.hg.1	SPC25	-1.44041	-1.80425	-1.07657	2.94764e-06	0.000198374
TC2000009469.hg.1	ZFP64	-1.25105	-1.56741	-0.934698	2.97892e-06	0.000199311
TC0100016893.hg.1	DDX59	-1.42007	-1.77951	-1.06063	3.00694e-06	0.000199892
TC1200012105.hg.1	WSB2	-1.34336	-1.68362	-1.00311	3.02628e-06	0.000200096
TC1000012496.hg.1	AS3MT	-1.5939	-1.99821	-1.18959	3.07002e-06	0.000202109
TC0100017523.hg.1	LIN9	-1.22306	-1.5336	-0.91252	3.09859e-06	0.000203496
TSUnmapped00000255.hg.1	KIF15	-1.85739	-2.3301	-1.38469	3.16979e-06	0.000207171
TC0X00007200.hg.1	SUV39H1	-1.39466	-1.74978	-1.03954	3.18556e-06	0.000207206
TC0200014610.hg.1	NMI	-2.30851	-2.89673	-1.72029	3.20653e-06	0.000208072
TC2200009278.hg.1	RBX1	-1.23254	-1.54761	-0.917476	3.30758e-06	0.000213104
TC1100009657.hg.1	IFITM3	-1.48702	-1.86753	-1.1065	3.34125e-06	0.000214258
TC2200008859.hg.1	NDUFA6	-1.14787	-1.44221	-0.853534	3.40827e-06	0.000216008
TC0500009587.hg.1	HIGD2A	-1.22817	-1.54385	-0.912484	3.48814e-06	0.000219028
TC1000012235.hg.1	MKI67	-1.33504	-1.67838	-0.991697	3.50652e-06	0.000219675
TC0600011136.hg.1	HIST1H2BG	-1.56762	-1.97168	-1.16356	3.58325e-06	0.000222431
TC0100010397.hg.1	NUF2	-2.33088	-2.9319	-1.72986	3.59605e-06	0.000222506
TC0600011124.hg.1	HIST1H3B	-1.86762	-2.34939	-1.38586	3.61003e-06	0.000222506
23066350	NA	-1.95065	-2.45405	-1.44725	3.62538e-06	0.000222506
23066377	NA	-1.95065	-2.45405	-1.44725	3.62538e-06	0.000222506
TC0600011145.hg.1	HIST1H4H	-1.25986	-1.58576	-0.933953	3.7092e-06	0.000225614
TC0200013135.hg.1	EVA1A	-1.74433	-2.19814	-1.29053	3.91806e-06	0.000234643
TC1600007235.hg.1	PLK1	-1.59936	-2.01791	-1.1808	4.14674e-06	0.00024617
TC1500010463.hg.1	PRC1	-1.21113	-1.52855	-0.893703	4.20601e-06	0.000247006
TC1200012143.hg.1	CIT	-1.29155	-1.63155	-0.951546	4.38851e-06	0.000255501
TC1400008476.hg.1	BTBD6	-1.00254	-1.26695	-0.738123	4.46789e-06	0.000258561
TC0800009239.hg.1	CYC1	-1.05966	-1.33958	-0.77974	4.5355e-06	0.000261262
TC0100013369.hg.1	STMN1	-1.03603	-1.30982	-0.762229	4.5546e-06	0.000261808
TC0X00011259.hg.1	STS	-1.33455	-1.68749	-0.981617	4.58521e-06	0.000262457
23066376	NA	-1.48784	-1.88238	-1.09329	4.70585e-06	0.000267672
TC2100008385.hg.1	SUMO3	-1.43139	-1.81119	-1.05158	4.73306e-06	0.000268658
TC0100017075.hg.1	NUCKS1	-1.26418	-1.60056	-0.927809	4.86089e-06	0.000274197
TC0600011870.hg.1	DNPH1	-1.26392	-1.60064	-0.927199	4.91872e-06	0.000276808
TC0800006692.hg.1	MSRA	-1.45048	-1.83698	-1.06399	4.92774e-06	0.000276808
TC0500006523.hg.1	NDUFS6	-0.947402	-1.20101	-0.693795	5.14853e-06	0.000284586
TC1500009830.hg.1	LCTL	-1.50213	-1.90425	-1.10001	5.15131e-06	0.000284586
TC2200007662.hg.1	GTSE1	-1.61466	-2.04708	-1.18224	5.17067e-06	0.000284586
TC1100008236.hg.1	CCND1	-0.947782	-1.20195	-0.693615	5.23799e-06	0.000287321
HTA2-pos-PSR17008077.hg.1	NA	-1.06236	-1.34778	-0.776945	5.33033e-06	0.000291017
TC1700010599.hg.1	MED24	-1.40525	-1.7846	-1.02589	5.57945e-06	0.000302264
TC1600006597.hg.1	MLST8	-1.11149	-1.41181	-0.811162	5.62794e-06	0.000303103
TC0100010100.hg.1	CKS1B	-1.17091	-1.48785	-0.853957	5.72527e-06	0.000305824
TC1300009924.hg.1	GAS6	-1.14864	-1.45987	-0.837417	5.77886e-06	0.000308081
TC1700010841.hg.1	CCDC43	-0.98561	-1.25358	-0.717638	5.97063e-06	0.000317062
TC1000010843.hg.1	PBLD	-1.50045	-1.90854	-1.09235	5.99125e-06	0.000317536
TC1200011873.hg.1	MMAB	-1.16428	-1.4811	-0.847449	6.02063e-06	0.000318473
TC0900008716.hg.1	NEK6	-1.13885	-1.449	-0.828703	6.06504e-06	0.00031896
TC0200016447.hg.1	ACYP2	-1.26632	-1.6115	-0.92113	6.1198e-06	0.000321144
TC0500012162.hg.1	BRD8	-1.07746	-1.37122	-0.783705	6.13018e-06	0.000321144
TC1000010256.hg.1	EPC1	-1.20686	-1.53639	-0.877321	6.21879e-06	0.000324243
TC2200007324.hg.1	MICALL1	-1.32189	-1.68295	-0.960835	6.23705e-06	0.000324243
TC0X00007195.hg.1	RBM3	-1.37491	-1.7507	-0.999121	6.27689e-06	0.000325045
TC0100009877.hg.1	HIST2H3A	-1.61163	-2.0522	-1.17105	6.28834e-06	0.000325045
23074026	NA	-1.40038	-1.78399	-1.01677	6.41188e-06	0.000329862
TC0300008467.hg.1	ARHGAP31	-1.69001	-2.15308	-1.22693	6.4279e-06	0.000329862
TC1000009844.hg.1	SEPHS1	-1.41073	-1.79739	-1.02407	6.44538e-06	0.000330026
TC0100010161.hg.1	PMF1	-1.53674	-1.95838	-1.11509	6.51086e-06	0.000332752
HTA2-pos-3662482_st	NA	-0.976997	-1.24529	-0.708702	6.56403e-06	0.000334213
TC0100006494.hg.1	B3GALT6	-0.99835	-1.27251	-0.724191	6.56403e-06	0.000334213
TC0600013602.hg.1	FBXO5	-1.28729	-1.64178	-0.932803	6.73885e-06	0.000339798
TC0900009948.hg.1	ARHGEF39	-1.15608	-1.47516	-0.837006	6.88491e-06	0.00034474
TC1900007622.hg.1	ZNF254	-1.43583	-1.83231	-1.03934	6.91762e-06	0.000345741
TC0X00008078.hg.1	MID2	-1.79152	-2.28756	-1.29548	7.09586e-06	0.000352704
TC1200007822.hg.1	IKZF4	-1.32446	-1.6914	-0.957516	7.13685e-06	0.000353656
TC0400009396.hg.1	NEIL3	-0.938394	-1.19908	-0.677706	7.32211e-06	0.000361399
TC0700012443.hg.1	FEZF1	-1.11354	-1.42399	-0.803096	7.57258e-06	0.000371644
TC0600011507.hg.1	PSMB8	-1.14316	-1.46335	-0.822976	7.91121e-06	0.000382736
23076173	NA	-1.06006	-1.35734	-0.762783	8.00405e-06	0.000385855
TC0100009939.hg.1	GABPB2	-1.44915	-1.85653	-1.04176	8.18997e-06	0.000393395
TC0200006648.hg.1	IAH1	-1.54861	-1.98465	-1.11258	8.3129e-06	0.000395831
TC0900007494.hg.1	FXN	-0.986757	-1.26488	-0.708632	8.39463e-06	0.000397633
23068519	NA	-1.54042	-1.97513	-1.10571	8.49186e-06	0.000400148
HTA2-pos-3671550_st	NA	-1.87749	-2.40829	-1.34668	8.64046e-06	0.000402711
TC0400012473.hg.1	GPM6A	-1.52841	-1.96059	-1.09624	8.65071e-06	0.000402711
TC1100013111.hg.1	CHEK1	-0.94239	-1.20891	-0.675874	8.66476e-06	0.000402711
TC1100013184.hg.1	CDCA5	-1.4587	-1.87139	-1.04601	8.69573e-06	0.000403367
TC0300011436.hg.1	SUCLG2	-1.14637	-1.47074	-0.82199	8.70854e-06	0.000403367
TC1500007510.hg.1	TPM1	-1.24258	-1.59442	-0.890736	8.7648e-06	0.000405283
TC0X00007222.hg.1	PLP2	-1.03446	-1.32778	-0.741134	8.88144e-06	0.000409284
TC1900009630.hg.1	KEAP1	-1.43676	-1.84537	-1.02815	9.13267e-06	0.000415985
TC1200010633.hg.1	MCRS1	-1.18792	-1.52576	-0.850072	9.13399e-06	0.000415985
TC0500008777.hg.1	KIF20A	-2.04956	-2.63256	-1.46657	9.14845e-06	0.000415985
TC2100007446.hg.1	COL6A1	-1.16022	-1.49037	-0.830066	9.18215e-06	0.000416089
TC0700008873.hg.1	CAV1	-0.968115	-1.24416	-0.69207	9.35839e-06	0.000417808
TC1600007992.hg.1	ARL2BP	-1.083	-1.39216	-0.773846	9.45937e-06	0.000419951
23064072	NA	-1.44987	-1.86379	-1.03594	9.46817e-06	0.000419951
TC0X00011184.hg.1	IRAK1	-1.23548	-1.58866	-0.8823	9.58458e-06	0.000424422
TC0600011135.hg.1	HIST1H3D	-1.44369	-1.85662	-1.03076	9.63517e-06	0.000425969
TC0100007463.hg.1	HMGN2	-1.00801	-1.29648	-0.719529	9.68643e-06	0.000426847
23064958	NA	-1.24218	-1.5978	-0.886551	9.71987e-06	0.000427627
TC0900011864.hg.1	VAV2	-1.10497	-1.42249	-0.787447	1.00644e-05	0.000436734
TC0100013028.hg.1	EPHA2	-1.04343	-1.3436	-0.743257	1.01698e-05	0.000439012
TC1700007557.hg.1	CCL2	-1.8857	-2.4282	-1.34321	1.01724e-05	0.000439012
23075457	NA	-1.33837	-1.72404	-0.952701	1.03313e-05	0.000443485
TC1100011257.hg.1	EFEMP2	-1.64742	-2.12219	-1.17265	1.034e-05	0.000443485
TC1200012265.hg.1	CDK2AP1	-1.2811	-1.65035	-0.911855	1.03525e-05	0.000443485
TC0X00007148.hg.1	ARAF	-1.07296	-1.38227	-0.763652	1.03686e-05	0.000443485
TC0700013363.hg.1	GBAS	-1.31778	-1.69769	-0.937879	1.03739e-05	0.000443485
TC1100008514.hg.1	TSKU	-1.31899	-1.69944	-0.938545	1.04238e-05	0.000443566
TC0600014283.hg.1	NUDT3	-1.13527	-1.4644	-0.80615	1.09303e-05	0.000460038
23074907	NA	-1.60084	-2.06534	-1.13634	1.10207e-05	0.000463126
23071518	NA	-1.2407	-1.60087	-0.880521	1.10701e-05	0.000464365
TC0600007285.hg.1	HIST1H2AE	-1.56416	-2.01831	-1.11002	1.10844e-05	0.000464365
TC0600007380.hg.1	HIST1H2AL	-1.23522	-1.59408	-0.876356	1.115e-05	0.000466394
TC0300013751.hg.1	BDH1	-1.66467	-2.14857	-1.18077	1.12089e-05	0.000468141
TC0X00008724.hg.1	HMGB3	-1.13168	-1.46141	-0.801942	1.14554e-05	0.000474618
TC2000009848.hg.1	UCKL1	-1.22153	-1.57749	-0.865568	1.14687e-05	0.000474618
23075879	NA	-1.00164	-1.29389	-0.709379	1.16072e-05	0.000478889
23076022	NA	-1.00164	-1.29389	-0.709379	1.16072e-05	0.000478889
TC1500010707.hg.1	ARHGAP11B	-1.7076	-2.20788	-1.20733	1.20547e-05	0.00049421
TC0800011646.hg.1	HAS2	-1.94639	-2.51689	-1.37588	1.21098e-05	0.00049421
TC2100007208.hg.1	MX1	-1.68575	-2.17988	-1.19161	1.21151e-05	0.00049421
TC1000011993.hg.1	PRDX3	-0.884453	-1.14384	-0.625066	1.21724e-05	0.00049544
TC0100018209.hg.1	ZBTB8A	-1.53216	-1.98188	-1.08243	1.22685e-05	0.000496089
TC0400012432.hg.1	HMGB2	-1.24808	-1.61496	-0.881194	1.2439e-05	0.000501043
TC0100015711.hg.1	HIST2H2AB	-1.26388	-1.63613	-0.891625	1.26668e-05	0.000508486
23066345	NA	-1.58059	-2.04618	-1.115	1.26799e-05	0.000508486
23076100	NA	-0.932115	-1.20693	-0.657303	1.27847e-05	0.000511182
TC1200012798.hg.1	ATP5G2	-0.897415	-1.16216	-0.632668	1.28595e-05	0.000511487
23075414	NA	-1.56794	-2.03137	-1.10452	1.30846e-05	0.000516346
TC0100014050.hg.1	LRRC41	-1.4599	-1.89143	-1.02836	1.3098e-05	0.000516346
TC2200008356.hg.1	TTC28	-1.09071	-1.41424	-0.767182	1.3526e-05	0.000527136
TC1700011210.hg.1	COIL	-1.05349	-1.36656	-0.74041	1.37641e-05	0.000532373
TC1900011061.hg.1	CARD8	-1.47321	-1.91103	-1.0354	1.37651e-05	0.000532373
TC0100018498.hg.1	KRTCAP2	-0.948936	-1.23174	-0.666134	1.41284e-05	0.0005418
23075802	NA	-0.922174	-1.19776	-0.646586	1.44954e-05	0.000550836
23076263	NA	-0.929323	-1.20764	-0.651004	1.47847e-05	0.000557533
HTA2-neg-47420411_st	NA	-1.27738	-1.66018	-0.894589	1.48694e-05	0.000559176
HTA2-pos-PSR17008100.hg.1	NA	-0.988792	-1.28572	-0.691866	1.51565e-05	0.000568401
TC1600006652.hg.1	TNFRSF12A	-0.99641	-1.29573	-0.697094	1.52045e-05	0.000568656
TC0800011683.hg.1	FBXO32	-1.23884	-1.61107	-0.866605	1.52395e-05	0.000569157
TC1800007440.hg.1	ZNF532	-1.04686	-1.36167	-0.732043	1.53587e-05	0.000571868
23076182	NA	-0.977253	-1.27123	-0.683277	1.54039e-05	0.000571868
TC0600007599.hg.1	PRRC2A	-0.919448	-1.19612	-0.642772	1.54499e-05	0.000572297
TC0600008146.hg.1	RUNX2	-1.08838	-1.41595	-0.760796	1.54804e-05	0.000572648
TC0700011797.hg.1	SAMD9L	-1.88364	-2.45196	-1.31531	1.58334e-05	0.000583326
23075715	NA	-0.95347	-1.24123	-0.66571	1.58752e-05	0.000584075
23066351	NA	-1.25782	-1.63796	-0.877679	1.60796e-05	0.000589998
23066378	NA	-1.25782	-1.63796	-0.877679	1.60796e-05	0.000589998
TC1700012434.hg.1	HOXB7	-1.17786	-1.5339	-0.821819	1.61075e-05	0.000590223
TC1500008971.hg.1	AVEN	-1.40005	-1.82374	-0.976366	1.62769e-05	0.000595063
HTA2-pos-3670240_st	NA	-1.13286	-1.47656	-0.789156	1.6663e-05	0.000603804
TC1100009674.hg.1	RNH1	-0.99868	-1.30175	-0.695614	1.67002e-05	0.000603804
TC0100015696.hg.1	HIST2H2BF	-1.12133	-1.46212	-0.780541	1.69296e-05	0.000608057
TC1900007313.hg.1	USE1	-1.0842	-1.41418	-0.75423	1.71513e-05	0.000615205
TSUnmapped00000127.hg.1	KIF15	-1.52002	-1.98284	-1.05719	1.72245e-05	0.000616205
HTA2-pos-PSR17008080.hg.1	NA	-0.891353	-1.16334	-0.619367	1.75663e-05	0.00062351
23076493	NA	-0.982746	-1.28345	-0.682044	1.80175e-05	0.000636206
TC0300011448.hg.1	EOGT	-1.38699	-1.81161	-0.962368	1.81068e-05	0.000637086
TC2000006559.hg.1	CDC25B	-1.16557	-1.52446	-0.806672	1.90884e-05	0.000661983
TC2200006862.hg.1	SMARCB1	-1.48678	-1.9448	-1.02877	1.91702e-05	0.000662692
TC0600011228.hg.1	HIST1H2AK	-1.09365	-1.43091	-0.756401	1.9351e-05	0.000666836
TC0800006697.hg.1	MSRA	-0.96844	-1.26714	-0.669737	1.93878e-05	0.00066726
TC0700013290.hg.1	NCAPG2	-1.08265	-1.41672	-0.748584	1.94624e-05	0.000667333
TC0100008082.hg.1	B4GALT2	-1.04357	-1.36568	-0.721471	1.95127e-05	0.000667333
23075631	NA	-0.865262	-1.13396	-0.596564	2.06313e-05	0.000694238
HTA2-pos-PSR17008062.hg.1	NA	-0.897211	-1.1771	-0.617319	2.15085e-05	0.000716661
TC0700013370.hg.1	ZNF107	-1.05616	-1.38584	-0.726485	2.16271e-05	0.000719729
TC0800007653.hg.1	MRPL15	-1.399	-1.83602	-0.961979	2.17763e-05	0.000721529
TC2200009274.hg.1	APOBEC3G	-1.16171	-1.52463	-0.798795	2.17878e-05	0.000721529
TC1600011551.hg.1	TK2	-1.00903	-1.32428	-0.693784	2.18043e-05	0.000721529
TC2200006623.hg.1	COMT	-1.05634	-1.38761	-0.725062	2.25669e-05	0.000737574
23075888	NA	-0.884208	-1.16156	-0.606856	2.26109e-05	0.000738016
TC1500007829.hg.1	LOXL1	-1.90615	-2.50517	-1.30713	2.29976e-05	0.0007474
23076348	NA	-0.919918	-1.20933	-0.630509	2.32293e-05	0.000751882
TC1200012573.hg.1	RHNO1	-1.07776	-1.41728	-0.738235	2.35151e-05	0.000756574
TC0200015865.hg.1	SCG2	-0.920645	-1.21202	-0.629269	2.45272e-05	0.000775444
TC2000006442.hg.1	NRSN2	-1.05425	-1.38792	-0.720575	2.45355e-05	0.000775444
TC0700006649.hg.1	ZDHHC4	-0.957942	-1.26116	-0.654729	2.45518e-05	0.000775444
TC1300008144.hg.1	TFDP1	-0.893794	-1.17683	-0.610763	2.46486e-05	0.000775662
23075961	NA	-0.910337	-1.1989	-0.621774	2.48772e-05	0.000781046
TC1100008904.hg.1	YAP1	-1.46268	-1.9264	-0.998965	2.49118e-05	0.00078123
TC1900006989.hg.1	ATG4D	-0.938127	-1.23674	-0.639512	2.58366e-05	0.000800132
HTA2-pos-PSR19006615.hg.1	NA	-0.804847	-1.06151	-0.54818	2.62754e-05	0.000809978
TC2100008306.hg.1	HSF2BP	-1.09431	-1.44346	-0.745167	2.63901e-05	0.000811413
HTA2-pos-PSR05023592.hg.1	NA	-0.894591	-1.1804	-0.60878	2.67155e-05	0.000818756
TC0500007972.hg.1	VCAN	-1.30523	-1.72244	-0.888032	2.68297e-05	0.00081934
TSUnmapped00000242.hg.1	KIF15	-1.3548	-1.78833	-0.921269	2.7104e-05	0.000822469
HTA2-pos-3670232_st	NA	-0.872664	-1.1521	-0.593229	2.72673e-05	0.000825044
HTA2-pos-PSR05035203.hg.1	NA	-1.02687	-1.357	-0.696732	2.8274e-05	0.0008485
23075613	NA	-0.947778	-1.25295	-0.642605	2.8667e-05	0.000855573
23075786	NA	-0.947778	-1.25295	-0.642605	2.8667e-05	0.000855573
TC1700008216.hg.1	KAT7	-0.954937	-1.26269	-0.647187	2.88963e-05	0.000860529
TC1000009296.hg.1	PTPRE	-0.915074	-1.21006	-0.620088	2.89696e-05	0.000861766
TC2100007278.hg.1	PKNOX1	-1.26405	-1.67177	-0.856325	2.91248e-05	0.000863549
TC1000012497.hg.1	BORCS7-ASMT	-1.47143	-1.9463	-0.996558	2.9266e-05	0.000864907
TC1900008988.hg.1	ZNF805	-0.874677	-1.15729	-0.592062	2.95795e-05	0.000870386
TC1000007913.hg.1	H2AFY2	-1.43787	-1.90279	-0.972961	2.97663e-05	0.000874935
TC1200010655.hg.1	LIMA1	-1.10724	-1.4656	-0.74888	3.0031e-05	0.000881763
TC0600011142.hg.1	HIST1H3G	-1.09106	-1.44423	-0.737881	3.00715e-05	0.000882001
HTA2-pos-PSR17008061.hg.1	NA	-0.92894	-1.22989	-0.627987	3.03027e-05	0.000885914
TC0200013750.hg.1	FHL2	-1.32303	-1.75172	-0.894342	3.03401e-05	0.000886054
TC0800007460.hg.1	HGSNAT	-1.17881	-1.56085	-0.796775	3.03979e-05	0.000886293
TC0800006557.hg.1	MCPH1	-1.17911	-1.56127	-0.796945	3.04192e-05	0.000886293
TC2000007341.hg.1	FAM83D	-1.0787	-1.42835	-0.729044	3.04461e-05	0.000886293
TSUnmapped00000190.hg.1	KIF15	-1.20861	-1.60079	-0.816431	3.07375e-05	0.000891912
HTA2-pos-PSR17013956.hg.1	NA	-1.32197	-1.75117	-0.892775	3.08888e-05	0.000894394
TC0200011990.hg.1	PTRHD1	-0.838827	-1.11121	-0.566447	3.09321e-05	0.000894695
TC1400009967.hg.1	TTC7B	-1.06303	-1.40838	-0.71768	3.10677e-05	0.000897415
23064083	NA	-1.06095	-1.40588	-0.716016	3.12782e-05	0.000899919
TC0300009126.hg.1	GYG1	-0.827232	-1.09635	-0.558118	3.14532e-05	0.000902448
TC0500008705.hg.1	TXNDC15	-1.51092	-2.00248	-1.01937	3.14657e-05	0.000902448
TC1700012433.hg.1	HOXB6	-0.948177	-1.2572	-0.639157	3.19716e-05	0.000915406
TC1700012341.hg.1	C1QBP	-0.864035	-1.14568	-0.582391	3.20189e-05	0.000915406
TC1200010809.hg.1	ATF7	-0.89954	-1.19279	-0.606289	3.20522e-05	0.000915406
TC0600007273.hg.1	HIST1H1E	-0.929591	-1.23273	-0.626449	3.21418e-05	0.000916041
23076424	NA	-0.865354	-1.14805	-0.582662	3.26543e-05	0.000926762
TC1900009272.hg.1	AES	-1.16711	-1.54858	-0.785631	3.28148e-05	0.000928098
TC2200007626.hg.1	ATXN10	-0.821885	-1.09062	-0.553145	3.2927e-05	0.00092965
TC0400008271.hg.1	NFKB1	-1.31627	-1.74805	-0.884499	3.3887e-05	0.000949849
TC1700010035.hg.1	SLC47A2	-1.03963	-1.38076	-0.698491	3.39844e-05	0.000951598
TC2000007438.hg.1	MYBL2	-1.29748	-1.72405	-0.870922	3.45716e-05	0.000964586
TC0800008002.hg.1	HNF4G	-1.66484	-2.2127	-1.11697	3.48746e-05	0.000967556
TC0500012107.hg.1	CXCL14	-1.59705	-2.12269	-1.07141	3.49232e-05	0.000967862
TC0600008539.hg.1	CD109	-1.05785	-1.40606	-0.709642	3.49568e-05	0.000967862
23066370	NA	-1.25588	-1.66979	-0.841974	3.53467e-05	0.000973392
TC1200009921.hg.1	TAS2R13	-1.25588	-1.66979	-0.841974	3.53467e-05	0.000973392
TC0600011536.hg.1	TAPBP	-0.935619	-1.24404	-0.627204	3.54071e-05	0.000973392
TC0700012813.hg.1	DENND2A	-1.22265	-1.62587	-0.81942	3.55611e-05	0.000974668
TC1600010732.hg.1	NQO1	-1.46493	-1.94854	-0.981327	3.58757e-05	0.000980178
TC0600014247.hg.1	FAM65B	-1.18635	-1.57836	-0.794351	3.61729e-05	0.000984489
TC1900010163.hg.1	ZNF43	-0.84613	-1.12587	-0.566391	3.63529e-05	0.000987411
TC0400006994.hg.1	NCAPG	-0.999168	-1.32958	-0.66876	3.64252e-05	0.000988388
TC1700008719.hg.1	KPNA2	-0.847976	-1.12866	-0.567289	3.67459e-05	0.000995105
TC0400011477.hg.1	CENPE	-1.11094	-1.47872	-0.743151	3.67968e-05	0.000995222
